# Supplementary material for: Use of homologous and heterologous gene expression profiling tools to characterize transcription dynamics during apple fruit maturation and ripening
Source: BMC Plant Biol. 2010 Oct 25;10:229. doi: 10.1186/1471-2229-10-229 (PMC3095317; doi:10.1186/1471-2229-10-229)
Supplement: Additional file 3 — DE genes in apple identified using the heterologous (HET) array TOM1. [file 1471-2229-10-229-S3.XLS]

## Sheet: Foglio1
UG cluster	ANOVA P-value	Best Blast Hit	Map Location
SGN-U213571	0.0218039	alanine aminotransferase [Arabidopsis thaliana]	amino acid metabolism; alanine metabolism;
SGN-U215965	0.0360542	aspartate transaminase (EC 2.6.1.1) precursor, mitochondrial - rice	amino acid metabolism; amino acid biosynthesis; aspartate biosynthesis; lysine biosynthesis; methionine biosynthesis; threonine biosynthesis; isoleucine biosynthesis; S-adenosylmethionine biosynthesis; ethylene biosynthesis; ripening; fruit quality; polyamine biosynthesis; nitrogen transport; nitrogen cycling; nitrogen assimilation; DNA modification; RNA modification; lipid biosynthesis; choline …
SGN-U221509	0.0459907	aspartate transaminase [Oryza sativa (japonica cultivar-group)]	amino acid metabolism; amino acid biosynthesis; aspartate biosynthesis; lysine biosynthesis; methionine biosynthesis; threonine biosynthesis; isoleucine biosynthesis; S-adenosylmethionine biosynthesis; ethylene biosynthesis; ripening; fruit quality; polyamine biosynthesis; nitrogen transport; nitrogen cycling; nitrogen assimilation; DNA modification; RNA modification; lipid biosynthesis; choline …
SGN-U214793	0.0428106	cysteine synthase, cytosolic [Solanum tuberosum]	amino acid metabolism; amino acid biosynthesis; cysteine biosynthesis;
SGN-U214945	0.0408186	serine acetyltransferase 4 [Nicotiana tabacum]	amino acid metabolism; amino acid biosynthesis; cysteine biosynthesis;
No sequence	0.0001952	glutamate decarboxylase isozyme 1 [Nicotiana tabacum]	amino acid metabolism; amino acid biosynthesis; glutamate biosynthesis; proline biosynthesis; glutamine biosynthesis; histidine biosynthesis; arginine synthisis; nitrogen transport; nitrogen cycling; nitrogen assimilation; nucleic acid biosynthesis; nucleotide biosynthesis; pyrimidine biosynthesis; purine biosynthesis; polyamine biosynthesis;
No sequence	0.0342957	glutamate decarboxylase isozyme 1 [Nicotiana tabacum]	amino acid metabolism; amino acid biosynthesis; glutamate biosynthesis; proline biosynthesis; glutamine biosynthesis; histidine biosynthesis; arginine synthisis; nitrogen transport; nitrogen cycling; nitrogen assimilation; nucleic acid biosynthesis; nucleotide biosynthesis; pyrimidine biosynthesis; purine biosynthesis; polyamine biosynthesis;
SGN-U212563	0.045579	glutamate decarboxylase isozyme 3 [Nicotiana tabacum]	amino acid metabolism; amino acid biosynthesis; glutamate biosynthesis; proline biosynthesis; glutamine biosynthesis; histidine biosynthesis; arginine synthisis; nitrogen transport; nitrogen cycling; nitrogen assimilation; nucleic acid biosynthesis; nucleotide biosynthesis; pyrimidine biosynthesis; purine biosynthesis; polyamine biosynthesis;
SGN-U213861	0.0395087	Glutamate decarboxylase (GAD) (ERT D1)	amino acid metabolism; amino acid biosynthesis; glutamate biosynthesis; proline biosynthesis; glutamine biosynthesis; histidine biosynthesis; arginine synthisis; nitrogen transport; nitrogen cycling; nitrogen assimilation; nucleic acid biosynthesis; nucleotide biosynthesis; pyrimidine biosynthesis; purine biosynthesis; polyamine biosynthesis;
SGN-U213592	0.0418158	Glutamine synthetase, chloroplast precursor (Glutamate--ammonia ligase) (GS2)	amino acid metabolism; amino acid biosynthesis; glutamine biosynthesis;
SGN-U215085	0.0198543	GLUTAMINE SYNTHETASE (GLUTAMATE--AMMONIA LIGASE)	amino acid metabolism; amino acid biosynthesis; glutamine biosynthesis;
SGN-U217937	0.0226787	peptide methionine sulfoxide reductase; cPMSR [Gossypium barbadense]	amino acid metabolism; amino acid biosynthesis; methionine biosynthesis; S-adenosylmethionine biosynthesis; ethylene biosynthesis; polyamine biosynthesis; nitrogen transport; nitrogen cycling; nitrogen assimilation; DNA modification; RNA modification; lipid biosynthesis; choline biosynthesis; pectin biosynthesis; cell wall assembly; chlorophyll biosynthesis; lignin biosynthesis; protein modificat…
SGN-U215754	0.0002829	prephenate dehydratase family [Arabidopsis thaliana]	amino acid metabolism; amino acid biosynthesis; phenylalanine biosynthesis; tyrosine biosynthesis; shikimic acid metabolism; secondary metabolism; pigment biosynthesis; anthocyanin biosynthesis; lignin biosynthesis; phytoalexin biosynthesis; alkaloid biosynthesis; defense responsess; stress; stress responses;
SGN-U228566	0.0078461	chorimate mutase [Lycopersicon esculentum]	amino acid metabolism; amino acid biosynthesis; phenylalanine biosynthesis; tyrosine biosynthesis; tryptophan biosynthesis; shikimic acid metabolism; hormone biosynthesis; auxin biosynthesis; hormone responses; secondary metabolism; anthocyanin biosynthesis; lignin biosynthesis; phytoalexin biosynthesis; alkaloid biosynthesis; defense responsess;defense compounds; stress responses; folate biosynt…
SGN-U239353	0.0154659	Threonine synthase, chloroplast precursor (TS)	amino acid metabolism; amino acid biosynthesis; threonine biosynthesis; isoleucine biosynthesis; leucine biosynthesis; hormone synthesis; abscisic acid synthesis; jasmonic acid synthesis; cyanogenic glycoside biosynthesis; glucosinolate biosynthesis; acyl-sugar biosynthesis;
SGN-U215559	0.0317607	phosphoribosylanthranilate isomerase	amino acid metabolism; amino acid biosynthesis; tryptophan biosynthesis; shikimic acid metabolism; secondary metabolism; hormone biosynthesis; auxin biosynthesis; hormone responses; phytoalexin biosynthesis; alkaloid biosynthesis; defense responsess; stress responses;
No sequence	0.0163048	ketol-acid reductoisomerase [Arabidopsis thaliana]	amino acid metabolism; amino acid biosynthesis; valine biosynthesis; isoleucine biosynthesis;
No sequence	0.041446	Histidine decarboxylase (HDC) (TOM92)	amino acid metabolism; amino acid catabolism; histidine catabolism; histamine biosynthesis; ripening related;
SGN-U212595	0.0004893	Histidine decarboxylase (HDC) (TOM92)	amino acid metabolism; amino acid catabolism; histidine catabolism; histamine biosynthesis; ripening related;
SGN-U214484	0.024108	Histidine decarboxylase (HDC) (TOM92)	amino acid metabolism; amino acid catabolism; histidine catabolism; histamine biosynthesis; ripening related;
SGN-U214486	0.0363101	Histidine decarboxylase (HDC) (TOM92)	amino acid metabolism; amino acid catabolism; histidine catabolism; histamine biosynthesis; ripening related;
SGN-U212913	0.0234007	hydroxyphenylpyruvate dioxygenase (4HPPD) (HPD) (HPPDase)	amino acid metabolism; amino acid catabolism; phenylalanine catabolism; tyrosine catabolism; phenylpropanoid metabolism;
SGN-U215572	0.0112133	SERINE HYDROXYMETHYLTRANSFERASE, MITOCHONDRIAL PRECURSOR (SERINE METHYLASE) (GLYCINE HYDROXYMETHYLTRANSFERASE) (SHMT)	amino acid metabolism; serine metabolism; glycine biosynthesis;
SGN-U214171	0.0056406	ascorbate peroxidase, thylakoid-bound [Nicotiana tabacum]	ascorbate metabolism; oxygen and radical metabolism; antioxidant metabolism; vitamin C biosynthesis; ascorbic acid biosynthesis; fruit quality;
SGN-U218884	0.0335837	beta-1,3-glucanase [Arabidopsis thaliana]	carbohydrate metabolism;
SGN-U214119	0.0126274	beta-galactosidase (EC 3.2.1.23) II precursor - tomato	carbohydrate metabolism; enzyme; galactosidase;
SGN-U214121	0.0004106	ss-galactosidase [Lycopersicon esculentum]	carbohydrate metabolism; enzyme; galactosidase;
SGN-U220946	0.0047825	beta-galactosidase BG1 [Vitis vinifera]	carbohydrate metabolism; enzyme; galactosidase;
SGN-U213929	0.0440146	Glucose-6-phosphate 1-dehydrogenase, cytoplasmic isoform (G6PD)	carbohydrate metabolism; monosaccharide metabolism; glucose metabolism; glucose-6-phosphate utilization;
No sequence	0.0426143	UDP-glucose 4-epimerase GEPI48 (Galactowaldenase) (UDP-galactose 4-epimerase)	carbohydrate metabolism; sucrose biosynthesis; taste; fruit quality; cell wall; cell wall assembly; nucleotide sugar biosynthesis;
SGN-U213087	0.0143123	nucleoside-diphosphate-sugar epimerase/dehydratase [Nicotiana benthamiana]	carbohydrate metabolism; sucrose biosynthesis; taste; fruit quality; cell wall; cell wall assembly; nucleotide sugar biosynthesis;
SGN-U214286	0.0282865	nucleoside-diphosphate-sugar epimerase/dehydratase [Nicotiana benthamiana]	carbohydrate metabolism; sucrose biosynthesis; taste; fruit quality; cell wall; cell wall assembly; nucleotide sugar biosynthesis;
SGN-U216713	0.0375744	NAD-dependent epimerase/dehydratase family [Arabidopsis thaliana]	carbohydrate metabolism; sucrose biosynthesis; taste; fruit quality; cell wall; cell wall assembly; nucleotide sugar biosynthesis;
SGN-U213784	0.0004679	fructokinase [Lycopersicon esculentum]	carbohydrate metabolism; triose phosphate pool; pentose phosphate pool; NADPH production;
SGN-U218339	0.0167985	mitotic checkpoint protein [Arabidopsis thaliana]	cell cycle; cell cycle regulation;
SGN-U213709	0.0435053	gonidia forming protein GlsA [Lilium longiflorum]	cell cycle; cell division;
SGN-U216579	0.0471894	Cell division protein ftsH homolog, chloroplast precursor (DS9)	cell cycle; cell division;
SGN-U222369	0.0198579	structural maintenance of chromosomes (SMC) - like protein [Arabidopsis thaliana]	cell structure; chromosome structure;
SGN-U218704	0.0049252	caltractin [imported] - Arabidopsis thaliana	cell structure; chromosome structure; centrosome; centriole;
SGN-U212934	0.0425993	histone H3.2 [Arabidopsis thaliana]	cell structure; chromosome structure; DNA packaging; chromatin assembly; nucleosome assembly;
SGN-U212935	0.0048362	histone H3.2 [Arabidopsis thaliana]	cell structure; chromosome structure; DNA packaging; chromatin assembly; nucleosome assembly;
SGN-U213235	0.0065558	histone H3 [Arabidopsis thaliana]	cell structure; chromosome structure; DNA packaging; chromatin assembly; nucleosome assembly;
SGN-U215579	0.0282518	histone deacetylase [Solanum chacoense]	cell structure; chromosome structure; DNA packaging; chromatin modification; histone modification; chromatin silencing;
SGN-U223159	0.0057592	nucleosome assembly protein -related [Arabidopsis thaliana]	cell structure; chromosome structure; nucleosome assembly;
SGN-U219139	0.0346473	formin homology 2 (FH2) domain-containing protein [Arabidopsis thaliana]	cell structure; cytoskeleton; actin binding protein; cytoskeletal accessory protein;
SGN-U213131	0.0110074	actin [imported] - Malva pusilla	cell structure; cytoskeleton; actin filaments;
SGN-U228853	0.028387	fimbrin-like protein AtFim2 [Arabidopsis thaliana]	cell structure; cytoskeleton; fimbrin actin filament; actin filaments; actin binding protein;
SGN-U226529	0.0204319	kinesin light chain gene [Oryza sativa (japonica cultivar-group)]	cell structure; cytoskeleton; kinesin; microtubule; microtubules; motor protein; cytoskeletal accessory protein;
SGN-U212618	0.038717	beta tubulin [Oryza sativa (japonica cultivar-group)]	cell structure; cytoskeleton; tubulin; microtubule; microtubules;
SGN-U212622	0.0029501	Tubulin beta-2 chain (Beta-2 tubulin)	cell structure; cytoskeleton; tubulin; microtubule; microtubules;
SGN-U212624	0.0049201	beta tubulin [Arabidopsis thaliana]	cell structure; cytoskeleton; tubulin; microtubule; microtubules;
SGN-U212647	2.58e-05	alpha-tubulin [Nicotiana tabacum]	cell structure; cytoskeleton; tubulin; microtubule; microtubules;
SGN-U212648	6.41e-05	alpha-tubulin [Nicotiana tabacum]	cell structure; cytoskeleton; tubulin; microtubule; microtubules;
SGN-U212704	0.000271	INDUCED STOLEN TIP PROTEIN TUB8	cell structure; cytoskeleton; tubulin; microtubule; microtubules;
SGN-U233157	0.0251497	fiber protein Fb19 [Gossypium barbadense]	cell structure; structural protein;
SGN-U216781	0.0141164	prolyl 4-hydroxylase alpha subunit-like protein [Arabidopsis thaliana]	cell structure; structural protein; extracellular matrix;
SGN-U213187	0.034323	Pectinesterase 2 precursor (Pectin methylesterase 2) (PE 2)	cell wall; carbohydrate metabolism; cell wall degredation; fruit softening;
SGN-U213752	0.0322129	pectin methylesterase [Oryza sativa (japonica cultivar-group)]	cell wall; carbohydrate metabolism; cell wall degredation; fruit softening;
SGN-U214079	0.0393434	pectinesterase family [Arabidopsis thaliana]	cell wall; carbohydrate metabolism; cell wall degredation; fruit softening;
SGN-U214904	0.0490351	pectate lyase [Salix gilgiana]	cell wall; carbohydrate metabolism; cell wall degredation; fruit softening;
SGN-U216879	0.0492088	pectinesterase (EC 3.1.1.11) [imported] - Salix gilgiana	cell wall; carbohydrate metabolism; cell wall degredation; fruit softening;
SGN-U217232	0.0352721	pectinacetylesterase, putative [Arabidopsis thaliana]	cell wall; carbohydrate metabolism; cell wall degredation; fruit softening;
SGN-U227174	0.0453452	pectinesterase family [Arabidopsis thaliana]	cell wall; carbohydrate metabolism; cell wall degredation; fruit softening;
SGN-U213044	0.0270665	syringolide-induced protein 19-1-5 [Glycine max]	cell wall; carbohydrate metabolism; cell wall loosening;
SGN-U215860	0.0436972	Xyloglucan endotransglycosylase [Vitis labrusca x Vitis vinifera]	cell wall; carbohydrate metabolism; cell wall loosening;
SGN-U217975	0.0009668	xyloglucan endo-1,4-beta-D-glucanase (EC 3.2.1.-) precursor (clone tXET-B2) - tomato	cell wall; carbohydrate metabolism; cell wall loosening;
SGN-U214840	0.0252821	cellulose synthase isolog [Arabidopsis thaliana]	cell wall; cell wall biosynthesis; celluose biosynthesis;
SGN-U221500	0.0050081	cellulose synthase family [Arabidopsis thaliana]	cell wall; cell wall biosynthesis; celluose biosynthesis;
SGN-U214839	0.0053531	cellulase (EC 3.2.1.4) Cel3, membrane-anchored - tomato	cell wall; cell wall catabolism; cellulose catabolism; fruit softening;
SGN-U216902	0.0405115	cellulase, glycosyl hydrolase family 5 ((1-4)-beta-mannan endohydrolase) [Arabidopsis thaliana]	cell wall; cell wall catabolism; cellulose catabolism; fruit softening;
SGN-U220982	0.0299355	cellulase, glycosyl hydrolase family 5 ((1-4)-beta-mannan endohydrolase) [Arabidopsis thaliana]	cell wall; cell wall catabolism; cellulose catabolism; fruit softening;
SGN-U213213	0.0013181	Polygalacturonase 2A precursor (PG-2A) (Pectinase)	cell wall; cell wall degredation; fruit softening;
SGN-U213444	0.0267816	xyloglucan endotransglycosylase (XTR4), putative [Arabidopsis thaliana]	cell wall; cell wall metabolism
No sequence	0.0357333	extensin - potato (fragment)	cell wall; cell wall protein;
SGN-U214487	0.0386713	extensin homolog - potato	cell wall; cell wall protein;
SGN-U220313	0.0426134	cell wall protein - garden pea	cell wall; cell wall protein;
SGN-U222471	0.0166184	extensin-like protein [Lycopersicon esculentum]	cell wall; cell wall protein;
SGN-U216141	0.0053554	expansin-like protein [Quercus robur]	cell wall; cell wall protein; cell wall loosening;
SGN-U213790	0.0361224	Acidic 26 kDa endochitinase precursor	cell wall; cell wall protein; defense responsess;
SGN-U214166	0.0418494	beta-primeverosidase [Camellia sinensis]	cell wall; cell wall protein; defense responsess;
SGN-U217904	0.0476151	chitinase (EC 3.2.1.14) class II precursor - tomato	cell wall; cell wall protein; defense responsess;
SGN-U215186	0.0357446	hydroxyproline-rich glycoprotein family [Arabidopsis thaliana]	cell wall; cell wall protein; HRGP
SGN-U221838	0.0115635	xylulose kinase [imported] - Arabidopsis thaliana	cell wall; kinase; phosphorylation;
No sequence	0.0345545	hsr201 protein, hypersensitivity-related - common tobacco	defense response; disease resistance; pathogenesis;
SGN-U212923	0.0083233	Pathogenesis-related leaf protein 4 precursor (P4)	defense response; disease resistance; pathogenesis;
SGN-U213451	0.0193694	pathogenesis-related protein PR-1 precursor [Capsicum annuum]	defense response; disease resistance; pathogenesis;
SGN-U213948	0.0335099	hypersensitive-induced response protein [Arabidopsis thaliana]	defense response; disease resistance; pathogenesis;
SGN-U214430	0.0225513	disease resistance protein [Arabidopsis thaliana]	defense response; disease resistance; pathogenesis;
SGN-U214580	0.0226508	Pto-responsive gene 1 protein [Lycopersicon esculentum]	defense response; disease resistance; pathogenesis;
SGN-U214610	0.0293632	TMV response-related gene product [Nicotiana tabacum]	defense response; disease resistance; pathogenesis;
SGN-U215223	0.0115525	pathogen-inducible alpha-dioxygenase [Nicotiana attenuata]	defense response; disease resistance; pathogenesis;
SGN-U216073	0.0270862	disease resistance protein (CC-NBS-LRR class), putative [Arabidopsis thaliana]	defense response; disease resistance; pathogenesis;
SGN-U216412	0.0442554	hsr201 protein, hypersensitivity-related - common tobacco	defense response; disease resistance; pathogenesis;
SGN-U217308	0.0199197	TMV-induced protein I [Capsicum annuum]	defense response; disease resistance; pathogenesis;
SGN-U218809	0.0416337	disease resistance protein (CC-NBS-LRR class), putative [Arabidopsis thaliana]	defense response; disease resistance; pathogenesis;
SGN-U219063	0.039198	verticillium wilt disease resistance protein Ve2 [Lycopersicon esculentum]	defense response; disease resistance; pathogenesis;
SGN-U221112	0.0394704	Avr9/Cf-9 rapidly elicited protein 132 [Nicotiana tabacum]	defense response; disease resistance; pathogenesis;
SGN-U225818	0.039934	Avr9/Cf-9 rapidly elicited protein 194 [Nicotiana tabacum]	defense response; disease resistance; pathogenesis;
SGN-U234391	0.002219	disease resistance gene homolog Mi-copy2 [Lycopersicon esculentum]	defense response; disease resistance; pathogenesis;
SGN-U227787	< 1e-07	bacterial-induced peroxidase precursor [Gossypium hirsutum]	defense response; disease resistance; pathogenesis; peroxidase;
No sequence	0.0206654	hin1-like protein [Solanum tuberosum]	defense responses; disease resistance; pathogenesis;
SGN-U213159	0.0128909	hin1-like protein [Solanum tuberosum]	defense responses; disease resistance; pathogenesis;
SGN-U218302	0.0173206	wound inducive gene [Nicotiana tabacum]	defense responses; disease resistance; pathogenesis; wound induced;
SGN-U219296	0.0366943	ELI3 [Lycopersicon esculentum]	defense responses; disease resistance; pathogenesis; wound induced;
SGN-U222752	0.0197434	wound-induced protein - tomato	defense responses; disease resistance; pathogenesis; wound induced;
SGN-U214153	0.0161845	pyruvate kinase (EC 2.7.1.40), cytosolic - potato	energy pathways; carbohydrate metabolism; anabolic carbohydrate metabolism;
SGN-U214272	0.0219787	mitochondrial succinate dehydrogenase iron-sulphur subunit [Arabidopsis thaliana]	energy pathways; carbohydrate metabolism; citric acid cycle;
SGN-U221479	0.0093576	isocitrate dehydrogenase (NAD+) [Solanum tuberosum]	energy pathways; carbohydrate metabolism; citric acid cycle;
SGN-U213052	0.000208	malate dehydrogenase (oxaloacetate-decarboxylating) (NADP) (EC 1.1.1.40) 2, cytosolic - tomato	energy pathways; carbohydrate metabolism; citric acid cycle; malate metabolism;
SGN-U213228	0.0030594	malate dehydrogenase (oxaloacetate-decarboxylating) (NADP) (EC 1.1.1.40) precursor - tomato	energy pathways; carbohydrate metabolism; citric acid cycle; malate metabolism;
No sequence	0.0261889	Phosphoglycerate kinase, cytosolic	energy pathways; carbohydrate metabolism; glucose catabolism; glycolysis;
No sequence	0.0071086	Enolase (2-phosphoglycerate dehydratase) (2-phospho-D-glycerate hydro-lyase)	energy pathways; carbohydrate metabolism; glucose catabolism; glycolysis;
SGN-U222992	0.0099711	pyrophosphate-fructose-6-phosphate 1-phosphotransferase -related [Arabidopsis thaliana]	energy pathways; carbohydrate metabolism; glucose catabolism; glycolysis;
SGN-U212827	0.041303	Glucan endo-1,3-beta-glucosidase B precursor ((1->3)-beta-glucan endohydrolase B) ((1->3)-beta-glucanase B) (Basic beta-1,3-glucanase) (Beta-1,3-endoglucanase B)	energy pathways; carbohydrate metabolism; glycogen catabolism;
SGN-U215716	0.0050768	glucan 1,3-beta-glucosidase (EC 3.2.1.58) [imported] - common tobacco	energy pathways; carbohydrate metabolism; glycogen catabolism;
SGN-U213624	0.0366373	pyruvate decarboxylase [Solanum tuberosum]	energy pathways; carbohydrate metabolism; pyruvate catabolism;
SGN-U214009	0.0158145	aldehyde dehydrogenase 1 precursor [Lotus corniculatus]	energy pathways; fermentation; alcohol metabolism; ethanol metabolism;
SGN-U217550	0.0013105	aldehyde dehydrogenase, cytosolic [Oryza sativa (japonica cultivar-group)]	energy pathways; fermentation; alcohol metabolism; ethanol metabolism;
SGN-U232573	0.0051581	aldehyde dehydrogenase 1 precursor [Lotus corniculatus]	energy pathways; fermentation; alcohol metabolism; ethanol metabolism;
No sequence	0.0100586	NADH glutamate synthase isoform 2 [Phaseolus vulgaris]	energy pathways; respiration; electron transport chain; ATP synthesis;
No sequence	0.0085982	cytochrome c oxidase, subunit VIIIb; COX VIII-H [Mus musculus]	energy pathways; respiration; electron transport chain; ATP synthesis;
No sequence	0.0138927	NADH2 dehydrogenase (ubiquinone) (EC 1.6.5.3) chain TYKY.2 precursor - potato	energy pathways; respiration; electron transport chain; ATP synthesis;
SGN-U212737	0.0212251	GTP-binding protein - curled-leaved tobacco	GTP binding protein; G protein;
SGN-U214787	0.0209592	small GTP-binding protein	GTP binding protein; G protein;
SGN-U215963	0.0250644	GTP-binding protein - garden pea	GTP binding protein; G protein;
SGN-U216446	0.0166529	Rab GTP-binding protein Rab11a [Gossypium hirsutum]	GTP binding protein; G protein;
SGN-U216829	0.0367663	GTP-binding protein - related [Arabidopsis thaliana]	GTP binding protein; G protein;
SGN-U217237	0.0122196	GTP-binding protein typA (tyrosine phosphorylated protein A) [Arabidopsis thaliana]	GTP binding protein; G protein;
SGN-U220375	0.0402381	RAB1Y [Lotus corniculatus var. japonicus]	GTP binding protein; G protein;
SGN-U225444	0.0059363	GTP-binding protein-related; root hair defective 3 protein-like [Arabidopsis thaliana]	GTP binding protein; G protein;
SGN-U227528	0.0329773	growth regulator protein [Arabidopsis thaliana]	hormone responses;
No sequence	0.0426846	auxin-responsive protein family [Arabidopsis thaliana]	hormone responses; auxin responses; IAA responses;
SGN-U214085	0.0264108	auxin growth promotor protein [Lycopersicon esculentum]	hormone responses; auxin responses; IAA responses;
SGN-U215673	0.0366027	axi 1 protein from Nicotiana tabacum -related [Arabidopsis thaliana]	hormone responses; auxin responses; IAA responses;
SGN-U215773	0.0296491	auxin-regulated protein [Arabidopsis thaliana]	hormone responses; auxin responses; IAA responses;
SGN-U218763	0.0272337	aux/IAA protein [Populus tremula x Populus tremuloides]	hormone responses; auxin responses; IAA responses;
SGN-U219594	0.0264451	auxin-regulated protein [Arabidopsis thaliana]	hormone responses; auxin responses; IAA responses;
SGN-U220183	0.0412371	auxin-induced (indole-3-acetic acid induced) protein family [Arabidopsis thaliana]	hormone responses; auxin responses; IAA responses;
SGN-U224187	0.0498656	auxin-induced (indole-3-acetic acid induced) protein family [Arabidopsis thaliana]	hormone responses; auxin responses; IAA responses;
SGN-U214488	0.0059188	ETHYLENE-INDUCIBLE PROTEIN HEVER	hormone responses; ethylene responses;
SGN-U214689	0.039876	ethylene-responsive protein -related [Arabidopsis thaliana]	hormone responses; ethylene responses;
SGN-U212922	0.0480158	Pathogenesis-related leaf protein 6 precursor (P6) (Ethylene-induced protein P1) (P14) (P14A) (PR protein)	hormone responses; ethylene responses; defense response
SGN-U217278	0.0068802	Ethylene-responsive proteinase inhibitor I precursor	hormone responses; ethylene responses; protein degredation; proteinase inhibitor
SGN-U212804	1.69e-05	ACC oxidase homolog (Protein E8)	hormone responses; ethylene responses; ripening related;
SGN-U215359	0.0138507	ACC oxidase homolog (Protein E8)	hormone responses; ethylene responses; ripening related;
SGN-U214005	0.0138337	ethylene receptor - tomato (strain UC82-B)	hormone responses; ethylene responses; signal perception; receptor;
No sequence	0.0186173	EIL1 [Lycopersicon esculentum]	hormone responses; ethylene responses; transcription factor; DNA transcription; transcriptional regulation; ethylene responses;
SGN-U213917	0.0408354	ethylene responsive element binding factor [Nicotiana tabacum]	hormone responses; ethylene responses; transcription factor; DNA transcription; transcriptional regulation; ethylene responses;
SGN-U214510	0.0008605	ethylene response factor 2 [Lycopersicon esculentum]	hormone responses; ethylene responses; transcription factor; DNA transcription; transcriptional regulation; ethylene responses;
SGN-U214815	8.9e-06	ethylene response factor 3 [Lycopersicon esculentum]	hormone responses; ethylene responses; transcription factor; DNA transcription; transcriptional regulation; ethylene responses;
SGN-U219120	0.0202574	DNA binding protein EREBP-4 - common tobacco	hormone responses; ethylene responses; transcription factor; DNA transcription; transcriptional regulation; ethylene responses;
SGN-U222333	0.0011898	ethylene response factor, putative [Arabidopsis thaliana]	hormone responses; ethylene responses; transcription factor; DNA transcription; transcriptional regulation; ethylene responses;
SGN-U218112	0.0384381	sterol-C5(6)-desaturase homolog [Nicotiana tabacum]	hormone responses; gibberellin responses; lipid metabolism; steroid metabolism; sterol metabolism;
SGN-U218653	0.0311858	sterol 24-C-methyltransferase (EC 2.1.1.41) - common tobacco	hormone responses; gibberellin responses; lipid metabolism; steroid metabolism; sterol metabolism;
SGN-U222151	0.0161548	sterol desaturase T6C23.16 [imported] - Arabidopsis thaliana	hormone responses; gibberellin responses; lipid metabolism; steroid metabolism; sterol metabolism;
SGN-U213063	0.0448829	Adenosylhomocysteinase (S-adenosyl-L-homocysteine hydrolase) (AdoHcyase) (Cytokinin binding protein CBP57)	hormone responses; hormone biosynthesis; cytokinin biosynthesis; receptor; senescence; signal perception;
SGN-U212786	0.0104289	ACC oxidase, 1-aminocyclopropane-1-carboxylate oxidase 1 (ACC oxidase 1) (Ethylene-forming enzyme) (EFE) (Protein pTOM 13)	hormone responses; hormone biosynthesis; ethylene biosynthesis; ripening; fruit quality; senescence; defense responses;
SGN-U212787	0.0003051	ACC oxidase, 1-aminocyclopropane-1-carboxylate oxidase 1 (ACC oxidase 1) (Ethylene-forming enzyme) (EFE) (Protein pTOM 13)	hormone responses; hormone biosynthesis; ethylene biosynthesis; ripening; fruit quality; senescence; defense responses;
SGN-U213523	0.0488125	ACC synthase, 1-aminocyclopropane-1-carboxylate synthase (EC 4.4.1.14) - tomato	hormone responses; hormone biosynthesis; ethylene biosynthesis; ripening; fruit quality; senescence; defense responses;
SGN-U214919	0.0024611	ACC oxidase, 1-aminocyclopropane-1-carboxylate oxidase [Solanum tuberosum]	hormone responses; hormone biosynthesis; ethylene biosynthesis; ripening; fruit quality; senescence; defense responses;
SGN-U216896	0.0234559	ACC synthase, 1-aminocyclopropane-1-carboxylate synthase 2 (ACC synthase 2) (S-adenosyl-L-methionine methylthioadenosine-lyase 2) (ACS-2)	hormone responses; hormone biosynthesis; ethylene biosynthesis; ripening; fruit quality; senescence; defense responses;
SGN-U212824	2.8e-06	S-adenosylmethionine synthetase 1 (Methionine adenosyltransferase 1) (AdoMet synthetase 1)	hormone responses; hormone biosynthesis; ethylene biosynthesis; S-adenosylmethione biosynthesis; DNA modification; RNA modification; lignin biosynthesis; lipid biosynthesis; choline biosynthesis; pectin biosynthesis; cell wall assembly; polyamine biosynthesis; chlorophyll biosynthesis;
SGN-U212955	0.0077401	S-adenosylmethionine synthetase 3 (Methionine adenosyltransferase 3) (AdoMet synthetase 3)	hormone responses; hormone biosynthesis; ethylene biosynthesis; S-adenosylmethione biosynthesis; DNA modification; RNA modification; lignin biosynthesis; lipid biosynthesis; choline biosynthesis; pectin biosynthesis; cell wall assembly; polyamine biosynthesis; chlorophyll biosynthesis;
SGN-U213593	0.0023724	S-adenosylmethionine synthetase 2 (Methionine adenosyltransferase 2) (AdoMet synthetase 2)	hormone responses; hormone biosynthesis; ethylene biosynthesis; S-adenosylmethione biosynthesis; DNA modification; RNA modification; lignin biosynthesis; lipid biosynthesis; choline biosynthesis; pectin biosynthesis; cell wall assembly; polyamine biosynthesis; chlorophyll biosynthesis;
SGN-U214290	0.0482259	gibberellin 2-oxidase No1 [Lactuca sativa]	hormone responses; hormone biosynthesis; gibberellin biosynthesis;
SGN-U216196	0.0135979	gibberellin 2-oxidase-like protein [Pisum sativum]	hormone responses; hormone biosynthesis; gibberellin biosynthesis;
SGN-U219631	0.0342229	gibberellin 20-oxidase-3; 20ox-3 [Lycopersicon esculentum]	hormone responses; hormone biosynthesis; gibberellin biosynthesis;
No sequence	0.038251	polyamine oxidase, putative [Arabidopsis thaliana]	hormone responses; hormone biosynthesis; polyamine biosynthesis; polyamine responses;
SGN-U212948	0.0290181	arginine decarboxylase 1 [Datura stramonium]	hormone responses; hormone biosynthesis; polyamine biosynthesis; polyamine responses;
SGN-U213684	0.0067964	spermine synthase [Lycopersicon esculentum]	hormone responses; hormone biosynthesis; polyamine biosynthesis; polyamine responses;
SGN-U218928	0.0404282	ornithine carbamoyltransferase; OCTase [Canavalia lineata]	hormone responses; hormone biosynthesis; polyamine biosynthesis; polyamine responses;
SGN-U216652	0.0077463	glucosyltransferase IS5a (EC 2.4.1.-), salicylate-induced - common tobacco	hormone responses; salicylic acid responses; carbohydrate metabolism; defense responsess;
SGN-U214879	0.0201089	Systemin precursor	hormone responses; systemic acquired resistance; defense responsess;
SGN-U216991	0.0184995	nonphototropic hypocotyl protein 1, serine/threonine protein kinase - common ice plant	light responses; blue light responses; photoreceptor; photomorphogenesis;
SGN-U223866	0.0394694	cryptochrome 1b [Lycopersicon esculentum]	light responses; blue light responses; photoreceptor; photomorphogenesis;
SGN-U214962	0.0282082	photolyase/blue-light receptor (PHR2) [Arabidopsis thaliana]	light responses; blue light responses; photoreceptor; photomorphogenesis; photolyase;
No sequence	0.0389001	COP1 homolog [Lycopersicon esculentum]	light responses; protein degredation; proteolysis; development; photomorphogenesis; protein modification; light responses; light signaling;
Sequence verified by R. Alba	0.0199399	PHYB2, LePHYAB2, phytochrome B2 (amino acids 212-320)	light responses; red light responses; photoreceptor; photomorphogenesis;
SGN-U229748	0.0366595	PHYB1, LePHYB1, phytochrome B1 (amino acids 212-320)	light responses; red light responses; photoreceptor; photomorphogenesis;
No sequence	0.004908	beta-ketoacyl-CoA synthase, putative [Arabidopsis thaliana]	lipid metabolism; fatty acid biosynthesis;
SGN-U214537	0.0002407	ACYL-COA-BINDING PROTEIN (ACBP)	lipid metabolism; fatty acid biosynthesis;
SGN-U215348	0.0372002	acyl carrier protein, putative [Arabidopsis thaliana]	lipid metabolism; fatty acid biosynthesis;
SGN-U215646	0.0438906	Acyl-[acyl-carrier protein] desaturase, chloroplast precursor (Stearoyl-ACP desaturase)	lipid metabolism; fatty acid biosynthesis;
SGN-U217603	0.0320521	acetyl-CoA C-acyltransferase (EC 2.3.1.16) precursor - cucurbit	lipid metabolism; fatty acid biosynthesis;
SGN-U216878	0.0475463	alpha-carboxyltransferase aCT-1 precursor - soybean	lipid metabolism; fatty acid biosynthesis; acetyl-CoA biosyntheiss; ethylene biosynthesis; hormone responses; flavonoid biosynthesis; anthocyanin biosynthesis; sterol biosynthesis; phytosterol; squalene biosynthesis
No sequence	0.0221637	omega-6 fatty acid desaturase [Sesamum indicum]	lipid metabolism; fatty acid biosynthesis; fatty acid desaturation;
SGN-U214609	0.0282815	Omega-3 fatty acid desaturase, endoplasmic reticulum	lipid metabolism; fatty acid biosynthesis; fatty acid desaturation;
SGN-U215717	0.000975	Omega-6 fatty acid desaturase, chloroplast precursor	lipid metabolism; fatty acid biosynthesis; fatty acid desaturation;
SGN-U218557	0.0145902	omega-6 fatty acid desaturase [Sesamum indicum]	lipid metabolism; fatty acid biosynthesis; fatty acid desaturation;
SGN-U212776	0.0370387	lipoxygenase (EC 1.13.11.12) LX-3 - potato	lipid metabolism; fatty acid metabolism; oxygen and radical metabolism; hydroperoxidation; electron transport; hormone biosynthesis; jasmonic acid biosynthesis;
SGN-U212783	0.0110375	lipoxygenase [Lycopersicon esculentum]	lipid metabolism; fatty acid metabolism; oxygen and radical metabolism; hydroperoxidation; electron transport; hormone biosynthesis; jasmonic acid biosynthesis;
SGN-U212784	0.0158158	Lipoxygenase A	lipid metabolism; fatty acid metabolism; oxygen and radical metabolism; hydroperoxidation; electron transport; hormone biosynthesis; jasmonic acid biosynthesis;
SGN-U213075	0.0271353	lipase (class 3) family [Arabidopsis thaliana]	lipid metabolism; lipid catabolism; fatty acid catabolism;
SGN-U215757	0.0380008	lipase, putative [Arabidopsis thaliana]	lipid metabolism; lipid catabolism; fatty acid catabolism;
SGN-U216270	0.0181066	lipase (class 3) family [Arabidopsis thaliana]	lipid metabolism; lipid catabolism; fatty acid catabolism;
SGN-U216377	0.0232833	GDSL-motif lipase/hydrolase-like protein [Oryza sativa (japonica cultivar-group)]	lipid metabolism; lipid catabolism; fatty acid catabolism;
SGN-U216934	0.0295712	GDSL-motif lipase/hydrolase protein [Arabidopsis thaliana]	lipid metabolism; lipid catabolism; fatty acid catabolism;
SGN-U222423	0.0167888	lipase/hydrolase, putative [Arabidopsis thaliana]	lipid metabolism; lipid catabolism; fatty acid catabolism;
SGN-U222495	0.0157521	GDSL-motif lipase/hydrolase protein [Arabidopsis thaliana]	lipid metabolism; lipid catabolism; fatty acid catabolism;
SGN-U224326	0.0255459	lipase (class 3) family [Arabidopsis thaliana]	lipid metabolism; lipid catabolism; fatty acid catabolism;
SGN-U219959	0.0284376	choline kinase [Arabidopsis thaliana]	lipid metabolism; membrane lipid metabolism; phospholipid metabolism; glycerophospholipid metabolism; phophatidycholine biosynthesis;
SGN-U214140	0.0261587	esterase/lipase/thioesterase family [Arabidopsis thaliana]	lipid metabolism; phospholipid catabolism; phospholipase;
SGN-U214254	0.0480147	ethanolamine-phosphate cytidylyltransferase (phosphorylethanolamine transferase/CTP:phosphoethanolamine cytidylyltransferase), putative [Arabidopsis thaliana]	lipid metabolism; phospholipid metabolism;
SGN-U224973	0.0421254	DNA polymerase I [Oryza sativa (japonica cultivar-group)]	nucleic acid metabolism; DNA metabolism; DNA replication;
SGN-U219206	0.0394459	reverse transcriptase (RNA-dependent DNA polymerase) family protein [Arabidopsis thaliana]	nucleic acid metabolism; DNA metabolism; DNA replication; polymerase; DNA polymerase; transposable element; retroelement; reverse transcriptase;
SGN-U220667	0.0253405	non-LTR retroelement reverse transcriptase [Oryza sativa (japonica cultivar-group)]	nucleic acid metabolism; DNA metabolism; DNA replication; polymerase; DNA polymerase; transposable element; retroelement; reverse transcriptase;
SGN-U213456	0.0399723	RNA Binding Protein 45 [Nicotiana plumbaginifolia]	nucleic acid metabolism; nucleic acid binding; RNA binding;
SGN-U214341	0.0177157	RNA binding protein homolog - common tobacco	nucleic acid metabolism; nucleic acid binding; RNA binding;
SGN-U214988	0.0094284	RNA-binding protein precursor [Nicotiana tabacum]	nucleic acid metabolism; nucleic acid binding; RNA binding;
SGN-U216404	0.0246728	RNA Binding Protein 45 [Nicotiana plumbaginifolia]	nucleic acid metabolism; nucleic acid binding; RNA binding;
SGN-U227474	0.0392368	RNA-binding protein RZ-1 - wood tobacco	nucleic acid metabolism; nucleic acid binding; RNA binding;
SGN-U212727	0.0146767	poly(A)-binding protein [Nicotiana tabacum]	nucleic acid metabolism; nucleic acid binding; RNA binding; polyA binding;
SGN-U221225	0.0112731	exonuclease protein family [Arabidopsis thaliana]	nucleic acid metabolism; nucleic acid hydrolysis; nuclease; nucleotide salvage;
SGN-U219709	0.0044854	Intracellular ribonuclease LX precursor (RNase LX)	nucleic acid metabolism; nucleic acid hydrolysis; nuclease; ribonuclease; RNAse; nucleotide salvage;
SGN-U219773	0.01106	ribonuclease E -related [Arabidopsis thaliana]	nucleic acid metabolism; nucleic acid hydrolysis; nuclease; ribonuclease; RNAse; nucleotide salvage;
SGN-U224893	0.0256459	DNA (cytosine-5-)-methyltransferase (EC 2.1.1.37) - tomato	nucleic acid metabolism; nucleic acid modification; DNA methylation;
SGN-U216638	0.0003451	deoxyguanosine kinase -related [Arabidopsis thaliana]	nucleic acid metabolism; nucleotide biosynthesis; purine biosynthesis; GMP biosynthesis;
SGN-U214214	0.0001377	Adenylate kinase, chloroplast precursor (ATP-AMP transphosphorylase)	nucleic acid metabolism; nucleotide biosynthesis; purine biosynthesis; hormome biosynthesis; cytokinin biosynthesis; cytokinins;
SGN-U232826	0.0336913	Adenylate kinase, chloroplast precursor (ATP-AMP transphosphorylase)	nucleic acid metabolism; nucleotide biosynthesis; purine biosynthesis; hormome biosynthesis; cytokinin biosynthesis; cytokinins;
SGN-U215050	0.0226709	cytidine deaminase - like [Arabidopsis thaliana]	nucleic acid metabolism; nucleotide biosynthesis; purine biosynthesis; hormone biosyntheis;
SGN-U217742	0.0444781	adenosine deaminase -related [Arabidopsis thaliana]	nucleic acid metabolism; nucleotide biosynthesis; purine biosynthesis; hormone biosyntheis;
SGN-U213329	0.0056913	adenine phosphoribosyltransferase [Brassica napus]	nucleic acid metabolism; nucleotide biosynthesis; purine biosynthesis; hormone biosyntheis; cytokinin biosynthesis
SGN-U212768	0.0006011	ADP-ribosylation factor	nucleic acid metabolism; nucleotide metabolism; ribosylation factor; ADP-ribosylation factor;
SGN-U212772	0.0302469	ADP-ribosylation factor	nucleic acid metabolism; nucleotide metabolism; ribosylation factor; ADP-ribosylation factor;
SGN-U213290	0.0307431	guanylate kinase [Nicotiana tabacum]	nucleic acid metabolism; purine biosynthesis; GTP biosynthesis;
SGN-U232417	0.0055779	guanylate kinase [Nicotiana tabacum]	nucleic acid metabolism; purine biosynthesis; GTP biosynthesis;
SGN-U218415	0.0410635	Uracil phosphoribosyltransferase (UMP pyrophosphorylase) (UPRTase)	nucleic acid metabolism; pyrimidine biosynthesis; nucleotide biosynthesis;
SGN-U220064	0.0116466	Deoxyuridine 5'-triphosphate nucleotidohydrolase (dUTPase) (dUTP pyrophosphatase) (P18)	nucleic acid metabolism; pyrimidine biosynthesis; nucleotide biosynthesis;
SGN-U215806	0.021553	RNA recognition motif (RRM)-containing protein [Arabidopsis thaliana]	nucleic acid metabolism; RNA binding;
SGN-U216575	0.0406078	RNA polymerase III subunit-like protein [Arabidopsis thaliana]	nucleic acid metabolism; RNA biosynthesis; DNA transcription;
SGN-U217771	0.0272043	RNA-directed RNA polymerase (EC 2.7.7.48) - tomato	nucleic acid metabolism; RNA biosynthesis; DNA transcription;
SGN-U217891	0.0406145	RNA polymerase beta'' chain [Atropa belladonna]	nucleic acid metabolism; RNA biosynthesis; DNA transcription;
SGN-U227254	0.0058231	rpoC protein homolog - common tobacco chloroplast	nucleic acid metabolism; RNA biosynthesis; DNA transcription;
SGN-U227689	0.0358485	pentatricopeptide (PPR) repeat-containing protein [Arabidopsis thaliana]	nucleic acid metabolism; RNA biosynthesis; DNA transcription; RNA editing; organelle RNA editing;
SGN-U229363	0.0095021	pentatricopeptide (PPR) repeat-containing protein [Arabidopsis thaliana]	nucleic acid metabolism; RNA biosynthesis; DNA transcription; RNA editing; organelle RNA editing;
SGN-U230309	0.0139799	pentatricopeptide (PPR) repeat-containing protein [Arabidopsis thaliana]	nucleic acid metabolism; RNA biosynthesis; DNA transcription; RNA editing; organelle RNA editing;
SGN-U214907	0.0370357	arginine/serine-rich splicing factor (atSRp34), putative [Arabidopsis thaliana]	nucleic acid metabolism; RNA processing; mRNA processing; mRNA splicing;
SGN-U215752	0.0325748	U2 snRNP protein A' - Arabidopsis thaliana	nucleic acid metabolism; RNA processing; mRNA processing; mRNA splicing;
SGN-U216375	0.0028545	polypyrimidine tract-binding protein 1 (PTB) (heterogeneous nuclear ribonucleoprotein I) (hnRNP I), putative [Arabidopsis thaliana]	nucleic acid metabolism; RNA processing; mRNA processing; mRNA splicing;
SGN-U219086	0.0145818	snRNP Sm protein F - like [Arabidopsis thaliana]	nucleic acid metabolism; RNA processing; mRNA processing; mRNA splicing;
SGN-U221615	0.026418	Splicing factor, putative [Dictyostelium discoideum]	nucleic acid metabolism; RNA processing; mRNA processing; mRNA splicing;
SGN-U227188	0.0068475	WD-40 repeat protein family / small nuclear ribonucleoprotein Prp4p-related [Arabidopsis thaliana]	nucleic acid metabolism; RNA processing; mRNA processing; mRNA splicing;
SGN-U214011	0.0415852	DEAD/DEAH box helicase, putative [Arabidopsis thaliana]	nucleic acid metabolism; RNA processing; RNA splicing; mRNA localization;
SGN-U222016	0.0072874	DEAD box RNA helicase, putative [Arabidopsis thaliana]	nucleic acid metabolism; RNA processing; RNA splicing; mRNA localization;
SGN-U234362	0.0412752	DEAD/DEAH box helicase, putative [Arabidopsis thaliana]	nucleic acid metabolism; RNA processing; RNA splicing; mRNA localization;
SGN-U212574	0.0414101	aldolase, plastidic [Nicotiana paniculata]	photosynthesis; Calvin cycle; carbon fixation;
SGN-U212702	0.044578	aldolase, plastidic NPALDP1 [Nicotiana paniculata]	photosynthesis; Calvin cycle; carbon fixation;
SGN-U215599	0.0243096	Sedoheptulose-1,7-bisphosphatase, chloroplast precursor (Sedoheptulose-bisphosphatase) (SBPASE) (SED(1,7)P2ASE)	photosynthesis; Calvin cycle; carbon fixation; light-regulated enzyme;
No sequence	0.0145258	Ribulose bisphosphate carboxylase small chain 3A/3C, chloroplast precursor (RuBisCO small subunit 3A/3C)	photosynthesis; Calvin cycle; carbon fixation; light-regulated gene;
SGN-U225501	0.0358093	Ribulose bisphosphate carboxylase small chain 2A, chloroplast precursor (RuBisCO small subunit 2A) (LESS 5)	photosynthesis; Calvin cycle; carbon fixation; light-regulated gene;
SGN-U225521	0.0158659	Ribulose bisphosphate carboxylase small chain 3A/3C, chloroplast precursor (RuBisCO small subunit 3A/3C)	photosynthesis; Calvin cycle; carbon fixation; light-regulated gene;
SGN-U225539	0.0048102	Ribulose bisphosphate carboxylase small chain 3A/3C, chloroplast precursor (RuBisCO small subunit 3A/3C)	photosynthesis; Calvin cycle; carbon fixation; light-regulated gene;
SGN-U225545	0.0008861	Ribulose bisphosphate carboxylase small chain 1, chloroplast precursor (RuBisCO small subunit 1) (LESS17)	photosynthesis; Calvin cycle; carbon fixation; light-regulated gene;
SGN-U235362	0.0417121	Ribulose bisphosphate carboxylase small chain 2A, chloroplast precursor (RuBisCO small subunit 2A) (LESS 5)	photosynthesis; Calvin cycle; carbon fixation; light-regulated gene;
SGN-U213579	0.0362816	Thioredoxin H-type 1 (TRX-H1)	photosynthesis; Calvin cycle; carbon fixation; regulation of Calvin cycle;
SGN-U216245	0.0170246	thioredoxin h-like protein [Nicotiana tabacum]	photosynthesis; Calvin cycle; carbon fixation; regulation of Calvin cycle;
SGN-U216855	0.0498109	thioredoxin family [Arabidopsis thaliana]	photosynthesis; Calvin cycle; carbon fixation; regulation of Calvin cycle;
SGN-U225514	0.0436443	Glyceraldehyde 3-phosphate dehydrogenase A, chloroplast precursor (NADP-dependent glyceraldehydephosphate dehydrogenase subunit A)	photosynthesis; Calvin cycle; light-regulated enzyme;
SGN-U213723	0.0073664	FRUCTOSE-1,6-BISPHOSPHATASE, CYTOSOLIC (D-FRUCTOSE-1,6-BISPHOSPHATE 1-PHOSPHOHYDROLASE) (FBPASE) (CY-F1)	photosynthesis; Calvin cycle; light-regulated enzyme; fruit quality;
SGN-U215203	0.0020551	FRUCTOSE-1,6-BISPHOSPHATASE, CHLOROPLAST PRECURSOR (D-FRUCTOSE-1,6-BISPHOSPHATE 1-PHOSPHOHYDROLASE) (FBPASE)	photosynthesis; Calvin cycle; light-regulated enzyme; fruit quality;
SGN-U218320	0.0137921	nitrite reductase [Capsicum annuum]	photosynthesis; light reactions; electron transport; ATP synthesis; NADPH synthesis; NADP reductase;
SGN-U212714	0.037258	Ferredoxin I, chloroplast precursor	photosynthesis; light reactions; electron transport; ATP synthesis; regulation of Calvin cycle; lipid metabolism; fatty acid biosynthesis;
SGN-U212697	0.0014928	chlorophyll a/b-binding protein type I precursor - tomato	photosynthesis; light reactions; light-harvesting complex; light-regulated gene;
SGN-U212937	0.006789	Chlorophyll A-B binding protein 13, chloroplast precursor (LHCII type III CAB-13)	photosynthesis; light reactions; light-harvesting complex; light-regulated gene;
SGN-U212938	0.0008543	Chlorophyll A-B binding protein 13, chloroplast precursor (LHCII type III CAB-13)	photosynthesis; light reactions; light-harvesting complex; light-regulated gene;
SGN-U213039	0.01015	chlorophyll a/b binding protein CP29 [Vigna radiata]	photosynthesis; light reactions; light-harvesting complex; light-regulated gene;
SGN-U213041	0.0345009	chlorophyll a/b-binding protein (cab-11) - tomato	photosynthesis; light reactions; light-harvesting complex; light-regulated gene;
SGN-U213105	0.0219728	chlorophyll a/b-binding protein type I precursor (cab-6A) - tomato	photosynthesis; light reactions; light-harvesting complex; light-regulated gene;
SGN-U218905	0.0180496	Chlorophyll A-B binding protein 1B, chloroplast precursor (LHCII type I CAB-1B) (LHCP)	photosynthesis; light reactions; light-harvesting complex; light-regulated gene;
SGN-U218921	0.011126	Chlorophyll A-B binding protein 3C, chloroplast precursor (LHCII type I CAB-3C) (LHCP)	photosynthesis; light reactions; light-harvesting complex; light-regulated gene;
SGN-U234078	2.2e-06	Chlorophyll A-B binding protein 1B, chloroplast precursor (LHCII type I CAB-1B) (LHCP)	photosynthesis; light reactions; light-harvesting complex; light-regulated gene;
SGN-U213214	0.0321301	Photosystem II core complex proteins psbY, chloroplast precursor (L-arginine metabolising enzyme) (L-AME) [Contains: Photosystem II protein psbY-1 (psbY-A1); Photosystem II protein psbY-2 (psbY-A2)]	photosynthesis; light reactions; photosystem I; ATP synthesis; NADPH synthesis;
SGN-U213287	0.0008852	Photosystem II 22 kDa protein, chloroplast precursor (CP22)	photosynthesis; light reactions; photosystem I; ATP synthesis; NADPH synthesis;
SGN-U213381	0.0047941	photosystem I reaction center subunit X psaK [Nicotiana tabacum]	photosynthesis; light reactions; photosystem I; ATP synthesis; NADPH synthesis;
SGN-U213390	0.0269432	photosystem I reaction center subunit PSI-N precursor (PSI-N) [Arabidopsis thaliana]	photosynthesis; light reactions; photosystem I; ATP synthesis; NADPH synthesis;
SGN-U213581	0.0093241	Photosystem I reaction center subunit IV B, chloroplast precursor (PSI-E B)	photosynthesis; light reactions; photosystem I; ATP synthesis; NADPH synthesis;
SGN-U212743	0.0062648	Oxygen-evolving enhancer protein 1, chloroplast precursor (OEE1) (33 kDa subunit of oxygen evolving system of photosystem II) (OEC 33 kDa subunit) (33 kDa thylakoid membrane protein)	photosynthesis; light reactions; photosystem II; ATP synthesis; NADPH synthesis;
SGN-U216851	0.0479199	oxygen-evolving complex 25.6 kD protein, chloroplast precursor, putative [Arabidopsis thaliana]	photosynthesis; light reactions; photosystem II; ATP synthesis; NADPH synthesis;
SGN-U215034	0.0047803	Uroporphyrinogen decarboxylase, chloroplast precursor (URO-D) (UPD)	photosynthesis; pigment biosynthesis; chlorophyll biosynthesis;
SGN-U218772	0.0141838	Protoporphyrinogen oxidase, mitochondrial (PPO II) (Protoporphyrinogen IX oxidase isozyme II) (PPX II) (PX-2)	photosynthesis; pigment biosynthesis; chlorophyll biosynthesis;
SGN-U223602	2.41e-05	chlorophyll synthase [Avena sativa]	photosynthesis; pigment biosynthesis; chlorophyll biosynthesis;
SGN-U218252	0.0205963	arginine-tRNA-protein transferase 1 homolog [Arabidopsis thaliana]	protein biosynthesis; amino acid activation; arginine activation;
SGN-U216063	0.0469549	asparaginyl-tRNA synthetase, chloroplast/mitochondrial (asparagine-tRNA ligase) (AsnRS) (SYNO) [Arabidopsis thaliana]	protein biosynthesis; amino acid activation; asparagine activation;
SGN-U218173	0.0057361	glycine-tRNA ligase precursor, chloroplast (edd1) [Arabidopsis thaliana]	protein biosynthesis; amino acid activation; glycine activation;
No sequence	0.0186726	isoleucine-tRNA ligase - like protein [Arabidopsis thaliana]	protein biosynthesis; amino acid activation; isoleucine activation;
SGN-U214095	0.0412058	phenylalanyl-trna synthetase - like protein [Arabidopsis thaliana]	protein biosynthesis; amino acid activation; phenylalanine activation;
SGN-U214098	0.0253578	phenylalanyl-trna synthetase - like protein [Arabidopsis thaliana]	protein biosynthesis; amino acid activation; phenylalanine activation;
SGN-U212746	0.0392094	Peptidyl-prolyl cis-trans isomerase (PPIase) (Rotamase) (Cyclophilin) (Cyclosporin A-binding protein)	protein biosynthesis; protein modification; protein folding;
SGN-U213332	0.0036827	peptidylprolyl isomerase (ROF1) [Arabidopsis thaliana]	protein biosynthesis; protein modification; protein folding;
SGN-U218168	0.0357071	peptidylprolyl isomerase -related [Arabidopsis thaliana]	protein biosynthesis; protein modification; protein folding;
No sequence	0.0180796	ribosomal protien, 60S ribosomal protein L9 (RPL90B) [Arabidopsis thaliana]	protein biosynthesis; ribosome complex;
No sequence	0.0189028	ribosomal protein L1 protein [imported] - Arabidopsis thaliana	protein biosynthesis; ribosome complex;
No sequence	0.0117815	ribosomal protien, 60S RIBOSOMAL PROTEIN L36 [Oryza sativa (japonica cultivar-group)]	protein biosynthesis; ribosome complex;
SGN-U212554	0.0370917	ribosomal protein L11-like [Nicotiana tabacum]	protein biosynthesis; ribosome complex;
SGN-U212722	0.0317266	ribosomal protein, 40S ribosomal protein S4	protein biosynthesis; ribosome complex;
SGN-U212967	0.0422491	ribosomal protein, 60S ribosomal protein L10A (RPL10aB) [Arabidopsis thaliana]	protein biosynthesis; ribosome complex;
SGN-U213003	0.0401231	ribosomal protein, 60S RIBOSOMAL PROTEIN L15	protein biosynthesis; ribosome complex;
SGN-U213004	0.0497898	ribosomal protein, 60S RIBOSOMAL PROTEIN L15	protein biosynthesis; ribosome complex;
SGN-U213040	0.0060322	ribosomal protein L3 [Triticum aestivum]	protein biosynthesis; ribosome complex;
SGN-U213056	0.0403013	ribosomal protein, 40S ribosomal protein S6 (RPS6A) [Arabidopsis thaliana]	protein biosynthesis; ribosome complex;
SGN-U213116	0.0080221	ribosomal protein S5 [Spinacia oleracea]	protein biosynthesis; ribosome complex;
SGN-U213156	0.0447999	ribosomal protein, 40S ribosomal protein S9 (RPS9C) [Arabidopsis thaliana]	protein biosynthesis; ribosome complex;
SGN-U213169	0.0009866	ribosomal Pr 117 [Triticum aestivum]	protein biosynthesis; ribosome complex;
SGN-U213176	0.0303995	ribosomal protein, 60S ribosomal protein L18a	protein biosynthesis; ribosome complex;
SGN-U213207	0.0328603	ribosomal protein, 60S ACIDIC RIBOSOMAL PROTEIN P0	protein biosynthesis; ribosome complex;
SGN-U213250	0.0289754	ribosomal protein, 40S RIBOSOMAL PROTEIN S11	protein biosynthesis; ribosome complex;
SGN-U213269	0.0148717	ribosomal protein, 60S RIBOSOMAL PROTEIN L36 [Oryza sativa (japonica cultivar-group)]	protein biosynthesis; ribosome complex;
SGN-U213294	0.0322097	ribosomal protein, 60S ribosomal protein L13 (RPL13B)/breast basic conserved protein 1-related (BBC1) [Arabidopsis thaliana]	protein biosynthesis; ribosome complex;
SGN-U213298	0.0479592	ribosomal protein, 60S ribosomal protein L13A (RPL13aD) [Arabidopsis thaliana]	protein biosynthesis; ribosome complex;
SGN-U213322	0.0176025	ribosomal protein S29 [Oryza sativa (japonica cultivar-group)]	protein biosynthesis; ribosome complex;
SGN-U213380	0.0015347	ribosomal protein S26, cytosolic [imported] - garden pea	protein biosynthesis; ribosome complex;
SGN-U213480	0.0017906	ribosomal protein S21 - like [Arabidopsis thaliana]	protein biosynthesis; ribosome complex;
SGN-U213499	0.0383918	ribosomal protein L7	protein biosynthesis; ribosome complex;
SGN-U213556	0.005399	ribosomal protein S19	protein biosynthesis; ribosome complex;
SGN-U213584	0.0039075	ribosomal protein, 40S ribosomal protein S18 (RPS18A) [Arabidopsis thaliana]	protein biosynthesis; ribosome complex;
SGN-U213645	0.0365076	ribosomal protein, 40S ribosomal protein S27 (RPS27B) [Arabidopsis thaliana]	protein biosynthesis; ribosome complex;
SGN-U213813	0.0017828	ribosomal protein L1 protein [imported] - Arabidopsis thaliana	protein biosynthesis; ribosome complex;
SGN-U214034	0.0206875	ribosomal protein S28 [Prunus persica]	protein biosynthesis; ribosome complex;
SGN-U214081	0.0355568	ribosomal protein S19	protein biosynthesis; ribosome complex;
SGN-U214151	0.0047673	ribosomal protein L12-1a [Nicotiana tabacum]	protein biosynthesis; ribosome complex;
SGN-U214161	0.0169206	ribosomal protein L6p family [Arabidopsis thaliana]	protein biosynthesis; ribosome complex;
SGN-U214260	0.0213832	ribosomal protein, 60S ribosomal protein L26 (RPL26A) [Arabidopsis thaliana]	protein biosynthesis; ribosome complex;
SGN-U214351	0.0321158	ribosomal protein, 60S RIBOSOMAL PROTEIN L30	protein biosynthesis; ribosome complex;
SGN-U214958	0.0317185	ribosomal protein, 30S ribosomal protein S13, chloroplast precursor (CS13) [Arabidopsis thaliana]	protein biosynthesis; ribosome complex;
SGN-U215149	0.0097868	ribosomal protein, 60S ribosomal protein L35 [Euphorbia esula]	protein biosynthesis; ribosome complex;
SGN-U215629	0.0416374	ribosomal protein, 60S ribosomal protein L26 (RPL26A) [Arabidopsis thaliana]	protein biosynthesis; ribosome complex;
SGN-U215714	0.0343892	ribosomal protein, 60S RIBOSOMAL PROTEIN L34	protein biosynthesis; ribosome complex;
SGN-U215848	0.0095488	ribosomal protein, 60S ribosomal protein L26 (RPL26A) [Arabidopsis thaliana]	protein biosynthesis; ribosome complex;
SGN-U215888	0.0155885	ribosomal protein L3 precursor, chloroplast - common tobacco	protein biosynthesis; ribosome complex;
SGN-U216312	0.0195273	ribosomal protein L29p family [Arabidopsis thaliana]	protein biosynthesis; ribosome complex;
SGN-U216505	0.0073326	ribosomal protein S21 - like [Arabidopsis thaliana]	protein biosynthesis; ribosome complex;
SGN-U217098	0.0329248	ribosomal protein, 40S ribosomal protein S17	protein biosynthesis; ribosome complex;
SGN-U217874	0.023464	ribosomal protein, 50S ribosomal protein L4 [Arabidopsis thaliana]	protein biosynthesis; ribosome complex;
SGN-U220194	0.0041922	ribosomal protein L1p family [Arabidopsis thaliana]	protein biosynthesis; ribosome complex;
SGN-U222759	0.006937	ribosomal protein, 60S ribosomal protein L37 (RPL37B) [Arabidopsis thaliana]	protein biosynthesis; ribosome complex;
SGN-U231798	0.0322835	ribosomal protein, 60S ribosomal protein L21 [Oryza sativa (japonica cultivar-group)]	protein biosynthesis; ribosome complex;
SGN-U232285	0.0286325	ribosomal protein, 40S ribosomal protein S15 [Oryza sativa (japonica cultivar-group)]	protein biosynthesis; ribosome complex;
SGN-U216003	0.0401448	ribosomal-protein S6 kinase (ATPK19) -related [Arabidopsis thaliana]	protein biosynthesis; ribosome complex; kinase;
SGN-U232899	0.0167697	ribosomal protein S13, cytoplasmic [Panax ginseng]	protein biosynthesis; ribosome;
SGN-U212846	0.0471485	elongation factor 1 alpha [Stevia rebaudiana]	protein biosynthesis; translation; translation regulation; peptide chain elongation; elongation factor;
SGN-U212847	0.0045693	elongation factor-1 alpha [Nicotiana tabacum]	protein biosynthesis; translation; translation regulation; peptide chain elongation; elongation factor;
SGN-U214703	0.0331937	eukaryotic translation initiation factor 6 [Oryza sativa (japonica cultivar-group)]	protein biosynthesis; translation; translation regulation; peptide chain initiation; initiation factor;
SGN-U216323	4.8e-06	Eukaryotic translation initiation factor 3 subunit 8 (eIF3 p110) (eIF3c)	protein biosynthesis; translation; translation regulation; peptide chain initiation; initiation factor;
SGN-U225262	0.0142266	eukaryotic peptide chain release factor subunit 1-3 (eRF1-3) [Oryza sativa (japonica cultivar-group)]	protein biosynthesis; translation; translation regulation; peptide chain initiation; initiation factor;
SGN-U225500	0.016568	Eukaryotic translation initiation factor 5A-1 (eIF-5A 1)	protein biosynthesis; translation; translation regulation; peptide chain initiation; initiation factor;
SGN-U214491	0.0225203	wound-inducible carboxypeptidase [Lycopersicon esculentum]	protein degredation; peptidase; carboxypeptidase;
SGN-U212795	0.0330257	mitochondrial processing peptidase [Solanum tuberosum]	protein degredation; peptidase; protein modifcation;
SGN-U217124	0.0190572	serine carboxypeptidase [Medicago truncatula]	protein degredation; peptidase; serine carboxypeptidase;
SGN-U222555	0.0104815	signal peptidase protein-like protein [Cucumis melo]	protein degredation; peptidase; signal peptidase;
No sequence	0.0343049	Proteinase inhibitor type II CEVI57 precursor	protein degredation; protease inhibitor;
SGN-U212877	0.0069739	Proteinase inhibitor type II CEVI57 precursor	protein degredation; protease inhibitor;
SGN-U213363	0.0248916	PROTEINASE INHIBITOR TYPE II TR8 PRECURSOR	protein degredation; protease inhibitor;
SGN-U212874	0.035653	Wound-induced proteinase inhibitor II precursor	protein degredation; protease inhibitor; defense responses; disease resistance; pathogenesis;
SGN-U213171	0.0316684	ATP-dependent Clp protease proteolytic subunit (ClpR1) [Arabidopsis thaliana]	protein degredation; protease; Clp protease;
SGN-U215977	0.0414736	ATP-dependent Clp proteinase (EC 3.4.21.-) catalytic chain P4 [imported] - Arabidopsis thaliana (fragment)	protein degredation; protease; Clp protease;
SGN-U213178	0.005847	ATP-dependent clp protease ATP-binding subunit clpA homolog CD4B, chloroplast precursor	protein degredation; protease; Clp protease; Clp protease ATP-binding subunit;
No sequence	0.0444465	cysteine proteinase, putative [Arabidopsis thaliana]	protein degredation; protease; cysteine protease;
SGN-U213146	0.0015713	cathepsin B-like cysteine proteinase [Nicotiana rustica]	protein degredation; protease; cysteine protease;
SGN-U213407	0.0432984	cysteine proteinase (EC 3.4.22.-) precursor - tomato	protein degredation; protease; cysteine protease;
SGN-U215732	0.0036963	cysteine protease [Solanum tuberosum]	protein degredation; protease; cysteine protease;
SGN-U216970	0.0333643	Cysteine proteinase 3 precursor	protein degredation; protease; cysteine protease;
SGN-U213770	0.0126517	cysteine protease [Anthurium andraeanum]	protein degredation; protease; cysteine protease; thiol protease;
SGN-U215324	0.0309135	metalloprotease -related [Arabidopsis thaliana]	protein degredation; protease; metalloprotease;
SGN-U217796	0.0019901	serine protease-like protein [Nicotiana tabacum]	protein degredation; protease; serine protease;
SGN-U212603	0.0129273	subtilisin-like proteinase (EC 3.4.21.-) 4 - tomato	protein degredation; protease; serine protease; subtilisin;
SGN-U212610	0.0263531	subtilisin-like proteinase (EC 3.4.21.-) 3 - tomato	protein degredation; protease; serine protease; subtilisin;
SGN-U214663	0.0112532	subtilisin-like proteinase (EC 3.4.21.-) precursor P69B, pathogenesis-related - tomato	protein degredation; protease; serine protease; subtilisin;
SGN-U216502	0.0073744	ubiquitin-specific protease 23 (UBP23), putative [Arabidopsis thaliana]	protein degredation; protease; ubiquitin-specific protease;
SGN-U225021	0.0029016	ubiquitin specific protease [Arabidopsis thaliana]	protein degredation; protease; ubiquitin-specific protease;
SGN-U214388	0.0131484	proteasome subunit alpha type 7 (20S proteasome alpha subunit D) (20S proteasome subunit alpha-4)	protein degredation; proteasome;
SGN-U214928	0.0311689	proteasome subunit beta type 5 precursor (20S proteasome subunit E) (Proteasome epsilon chain)	protein degredation; proteasome;
SGN-U216837	0.0460881	proteasome regulatory subunit [Arabidopsis thaliana]	protein degredation; proteasome; proteasome regulatory subunit;
SGN-U231022	0.0480088	ubiquitin, polyubiquitin [Arabidopsis thaliana]	protein degredation; ubiquination; ubiquitin; polyubiquitin;
SGN-U221570	0.0086792	ubiquitin activating enzyme E1 [imported] - Arabidopsis thaliana	protein degredation; ubiquination; ubiquitin; ubiquitin activating enzyme; E1;
SGN-U220243	0.0026482	ubiquitin carboxyl-terminal hydrolase [Arabidopsis thaliana]	protein degredation; ubiquination; ubiquitin; ubiquitin carboxyl-terminal hydrolase;
SGN-U213149	0.0156323	ubiquitin-conjugating enzyme UBC2 [Mesembryanthemum crystallinum]	protein degredation; ubiquination; ubiquitin; ubiquitin-conjugating enyzme;
SGN-U215092	0.0154947	ubiquitin-conjugating enzyme 9 (UBC9) [Arabidopsis thaliana]	protein degredation; ubiquination; ubiquitin; ubiquitin-conjugating enyzme; E2;
SGN-U212816	0.0440888	RUB1 conjugating enzyme [Olea europaea]	protein degredation; ubiquination; ubiquitin; ubiquitin-conjugating enyzme; RUB1;
SGN-U240615	0.0254556	ubiquitin extension protein [imported] - potato	protein degredation; ubiquination; ubiquitin; ubiquitin-extension protein;
SGN-U216220	0.0287696	ubiquitin-protein ligase (EC 6.3.2.19) - common tobacco	protein degredation; ubiquination; ubiquitin; ubiquitin-protein ligase;
SGN-U232045	0.0272051	ubiquitin / ribosomal protein S27a - tomato	protein degredation; ubiquitin; protein biosynthesis; ribosome complex;
SGN-U213549	0.0402899	F-box protein family [Arabidopsis thaliana]	protein degredation; ubiquitination; F-box protein; protein-protein interaction;
SGN-U219365	0.0281623	F-box protein family, Kelch repeat containing [Arabidopsis thaliana]	protein degredation; ubiquitination; F-box protein; protein-protein interaction;
SGN-U213072	0.0014367	ripening-related protein [Vitis vinifera]	ripening-related;
SGN-U214036	0.0055043	ripening regulated protein DDTFR18 [Lycopersicon esculentum]	ripening-related;
SGN-U215975	0.0351161	AN11 [Petunia x hybrida]	secondary metabolism; anthocyanin biosynthesis; pigment biosynthesis;
SGN-U221920	0.0198203	Lycopene beta cyclase, chloroplast precursor	secondary metabolism; carotenoid biosynthesis; xanthopyll biosynthesis; pigment biosynthesis; fruit quality; hormone biosynthesis; abscisic acid biosynthesis;
SGN-U232159	0.033122	Phytoene synthase 1, chloroplast precursor (Fruit ripening specific protein pTOM5)	secondary metabolism; carotenoid biosynthesis; xanthopyll biosynthesis; pigment biosynthesis; fruit quality; hormone biosynthesis; abscisic acid biosynthesis;
SGN-U213466	0.0154441	LYTB-like protein precursor [Adonis palaestina]	secondary metabolism; isopentenyl diphosphate biosyntheis; terpenoid biosyntheis; mevalonate pathway; carotenoid biosynthesis; xanthopyll biosynthesis; pigment biosynthesis; fruit quality; hormone biosynthesis; gibberellin biosynthesis; abscisic acid biosynthesis;
SGN-U221120	0.0089977	IPP transferase-like protein [Arabidopsis thaliana]	secondary metabolism; isopentenyl diphosphate biosyntheis; terpenoid biosyntheis; mevalonate pathway; carotenoid biosynthesis; xanthopyll biosynthesis; pigment biosynthesis; fruit quality; hormone biosynthesis; gibberellin biosynthesis; abscisic acid biosynthesis;
SGN-U226965	0.0229349	isopentenyl diphosphate isomerase 1 [Nicotiana tabacum]	secondary metabolism; isopentenyl diphosphate biosyntheis; terpenoid biosyntheis; mevalonate pathway; carotenoid biosynthesis; xanthopyll biosynthesis; pigment biosynthesis; fruit quality; hormone biosynthesis; gibberellin biosynthesis; abscisic acid biosynthesis;
SGN-U214112	0.039755	HMG-CoA reductase 3, 3-hydroxy-3-methylglutaryl-coenzyme A reductase 3 (HMG-CoA reductase 3) (HMG3.3)	secondary metabolism; isoprenoid biosynthesis; terpenoid biosyntheis; mevalonate pathway; carotenoid biosynthesis; xanthopyll biosynthesis; pigment biosynthesis; fruit quality; hormone biosynthesis; gibberellin biosynthesis; abscisic acid bi
SGN-U213694	0.0067839	Chalcone--flavonone isomerase A (Chalcone isomerase A)	secondary metabolism; phenylpropanoid biosynthesis; pigment biosynthesis; antioxidant biosynthesis; fruit quality;
SGN-U214174	0.0334997	coumarate-CoA ligase 1 (4CL 1) (4-coumaroyl-CoA synthase 1)	secondary metabolism; phenylpropanoid biosynthesis; pigment biosynthesis; antioxidant biosynthesis; fruit quality;
SGN-U214591	0.0369533	cinnamyl-alcohol dehydrogenase (EC 1.1.1.195) - apple tree	secondary metabolism; phenylpropanoid biosynthesis; pigment biosynthesis; antioxidant biosynthesis; fruit quality;
SGN-U214594	0.0201519	malonyl CoA:anthocyanin 5-O-glucoside-6'''-O-malonyltransferase [Perilla frutescens]	secondary metabolism; phenylpropanoid biosynthesis; pigment biosynthesis; antioxidant biosynthesis; fruit quality;
SGN-U215117	0.0079286	Isoflavone reductase homolog (CP100)	secondary metabolism; phenylpropanoid biosynthesis; pigment biosynthesis; antioxidant biosynthesis; fruit quality;
SGN-U215140	0.0344245	anthocyanidine rhamnosyl-transferase [Capsicum annuum]	secondary metabolism; phenylpropanoid biosynthesis; pigment biosynthesis; antioxidant biosynthesis; fruit quality;
SGN-U216719	0.0051283	cinnamyl-alcohol dehydrogenase (EC 1.1.1.195) - apple tree	secondary metabolism; phenylpropanoid biosynthesis; pigment biosynthesis; antioxidant biosynthesis; fruit quality;
SGN-U217714	0.0123221	coumarate-CoA ligase 2 (4CL 2) (4-coumaroyl-CoA synthase 2)	secondary metabolism; phenylpropanoid biosynthesis; pigment biosynthesis; antioxidant biosynthesis; fruit quality;
SGN-U218068	0.0348037	cinnamoyl CoA reductase [Solanum tuberosum]	secondary metabolism; phenylpropanoid biosynthesis; pigment biosynthesis; antioxidant biosynthesis; fruit quality;
SGN-U218413	0.0187225	cinnamoyl-CoA reductase family [Arabidopsis thaliana]	secondary metabolism; phenylpropanoid biosynthesis; pigment biosynthesis; antioxidant biosynthesis; fruit quality;
SGN-U221412	0.0366497	flavonoid 1-2 rhamnosyltransferase [Citrus maxima]	secondary metabolism; phenylpropanoid biosynthesis; pigment biosynthesis; antioxidant biosynthesis; fruit quality;
SGN-U215575	0.0321679	squalene synthase [Solanum tuberosum]	secondary metabolism; terpenoid biosyntheis;
SGN-U215002	0.0205416	senescence-associated protein -related [Arabidopsis thaliana]	senescence;
SGN-U215426	0.0059416	SENU1, senescence up-regulated - tomato	senescence;
SGN-U213548	0.0427412	Calmodulin 2	signal transduction; calcium signaling;
SGN-U217091	0.0279285	calcium-binding EF-hand family protein [Arabidopsis thaliana]	signal transduction; calcium signaling;
SGN-U217825	0.0096971	calmodulin-binding protein [Arabidopsis thaliana]	signal transduction; calcium signaling;
SGN-U218438	0.0451366	calcium-binding EF-hand family protein [Arabidopsis thaliana]	signal transduction; calcium signaling;
SGN-U224618	0.0027016	calcium-binding EF-hand family protein [Arabidopsis thaliana]	signal transduction; calcium signaling;
SGN-U224802	0.034247	calmodulin [Arabidopsis thaliana]	signal transduction; calcium signaling;
SGN-U232167	0.0096292	CALMODULIN	signal transduction; calcium signaling;
SGN-U216424	0.0021776	GTPase activating -related protein [Arabidopsis thaliana]	signal transduction; GTP mediated signal cascade;
SGN-U216724	0.0420662	RAN GTPase-activating protein 2 [imported] - Arabidopsis thaliana	signal transduction; GTP mediated signal cascade;
SGN-U217705	0.0203496	transducin, WD-40 repeat protein family [Arabidopsis thaliana]	signal transduction; GTP mediated signal cascade;
SGN-U219841	0.0025299	transducin, WD-40 repeat protein family [Arabidopsis thaliana]	signal transduction; GTP mediated signal cascade;
SGN-U220125	0.0378731	transducin, WD-40 repeat protein family [Arabidopsis thaliana]	signal transduction; GTP mediated signal cascade;
SGN-U224209	0.0476706	rac protein [Nicotiana tabacum]	signal transduction; GTP mediated signal cascade;
SGN-U225890	0.0311999	transducin, WD-40 repeat protein family [Arabidopsis thaliana]	signal transduction; GTP mediated signal cascade;
SGN-U226752	0.0127196	transducin, WD-40 repeat protein family [Arabidopsis thaliana]	signal transduction; GTP mediated signal cascade;
SGN-U230686	0.0150594	transducin, WD-40 repeat protein family [Arabidopsis thaliana]	signal transduction; GTP mediated signal cascade;
SGN-U238398	0.0404352	transducin, WD-40 repeat protein family [Arabidopsis thaliana]	signal transduction; GTP mediated signal cascade;
SGN-U220084	0.0035193	root hair defective 3 (RHD3) [Arabidopsis thaliana]	signal transduction; GTP mediated signal cascade; extra-large GTPase mediated signal cascade;
SGN-U213807	0.0244049	14-3-3 protein	signal transduction; kinase signaling; 14-3-3 domain;
SGN-U214714	0.0414421	CBL-interacting protein kinase 1 [Arabidopsis thaliana]	signal transduction; kinase; phosphorylation;
SGN-U214843	0.0467339	protein kinase [Arabidopsis thaliana]	signal transduction; kinase; phosphorylation;
SGN-U215637	0.0420863	protein kinase [Arabidopsis thaliana]	signal transduction; kinase; phosphorylation;
SGN-U216083	0.038093	protein kinase [Arabidopsis thaliana]	signal transduction; kinase; phosphorylation;
SGN-U216464	0.0291918	GSK-3-like protein MsK4 [Medicago sativa]	signal transduction; kinase; phosphorylation;
SGN-U216895	0.0059726	protein kinase [Arabidopsis thaliana]	signal transduction; kinase; phosphorylation;
SGN-U216953	0.0445352	protein kinase [Oryza sativa]	signal transduction; kinase; phosphorylation;
SGN-U218215	0.0381826	protein kinase [Arabidopsis thaliana]	signal transduction; kinase; phosphorylation;
SGN-U218369	0.0030575	protein kinase - tomato	signal transduction; kinase; phosphorylation;
SGN-U218638	0.0109017	protein kinase [Arabidopsis thaliana]	signal transduction; kinase; phosphorylation;
SGN-U222019	0.0201184	protein kinase [Arabidopsis thaliana]	signal transduction; kinase; phosphorylation;
SGN-U222926	0.0493103	protein kinase [Arabidopsis thaliana]	signal transduction; kinase; phosphorylation;
SGN-U224077	0.0209603	protein kinase [Oryza sativa]	signal transduction; kinase; phosphorylation;
SGN-U230413	0.0018482	protein kinase [Arabidopsis thaliana]	signal transduction; kinase; phosphorylation;
SGN-U231524	0.0426669	protein kinase [Arabidopsis thaliana]	signal transduction; kinase; phosphorylation;
SGN-U234274	0.0298838	protein kinase [Arabidopsis thaliana]	signal transduction; kinase; phosphorylation;
SGN-U241306	0.0334239	protein kinase [Oryza sativa]	signal transduction; kinase; phosphorylation;
SGN-U214964	0.0303033	calcium-dependent protein kinase CDPK1 [Lycopersicon esculentum]	signal transduction; kinase; phosphorylation; calcium dependent; CDPK; calcium signaling;
SGN-U222908	0.0136147	calcium-dependent protein kinase, putative (CDPK) [Arabidopsis thaliana]	signal transduction; kinase; phosphorylation; calcium dependent; CDPK; calcium signaling;
SGN-U224039	0.0251998	calcium-dependent protein kinase [Fragaria x ananassa]	signal transduction; kinase; phosphorylation; calcium dependent; CDPK; calcium signaling;
SGN-U217872	0.0368999	casein kinase II alpha chain, putative [Arabidopsis thaliana]	signal transduction; kinase; phosphorylation; casein kinase;
SGN-U215082	0.0453052	mitogen-activated protein kinase kinase (MAPKK), putative (MKK9) [Arabidopsis thaliana]	signal transduction; kinase; phosphorylation; MAP kinase kinase; MAPKK;
SGN-U215877	0.0123359	mitogen-activated protein kinase 3 [Lycopersicon esculentum]	signal transduction; kinase; phosphorylation; MAP kinase; MAPK;
SGN-U216183	0.0403423	mitogen-activated protein kinase 2 [Lycopersicon esculentum]	signal transduction; kinase; phosphorylation; MAP kinase; MAPK;
SGN-U215749	0.0075758	phosphatidylinositol-4-phosphate 5-kinase -related [Arabidopsis thaliana]	signal transduction; kinase; phosphorylation; phosphatidylinositol kinase; PI kinase;
SGN-U214512	0.0450782	sensory transduction histidine kinase -related [Arabidopsis thaliana]	signal transduction; kinase; phosphorylation; receptor kinase; histidine receptor kinase; receptor; signal perception;
No sequence	0.0490534	protein kinase Xa21, receptor type precursor [Oryza sativa (japonica cultivar-group)]	signal transduction; kinase; phosphorylation; receptor kinase; receptor; signal perception;
SGN-U215165	0.0081616	S-locus protein kinase, putative [Arabidopsis thaliana]	signal transduction; kinase; phosphorylation; receptor kinase; receptor; signal perception;
SGN-U218034	0.0316656	receptor protein kinase-like protein [Capsicum annuum]	signal transduction; kinase; phosphorylation; receptor kinase; receptor; signal perception;
SGN-U218093	0.033202	leucine-rich repeat transmembrane protein kinase, putative [Arabidopsis thaliana]	signal transduction; kinase; phosphorylation; receptor kinase; receptor; signal perception;
SGN-U219031	0.0423672	leucine-rich repeat transmembrane protein kinase, putative [Arabidopsis thaliana]	signal transduction; kinase; phosphorylation; receptor kinase; receptor; signal perception;
SGN-U219598	0.006376	S-locus protein kinase, putative [Arabidopsis thaliana]	signal transduction; kinase; phosphorylation; receptor kinase; receptor; signal perception;
SGN-U223665	0.0474609	leucine-rich repeat transmembrane protein kinase, putative [Arabidopsis thaliana]	signal transduction; kinase; phosphorylation; receptor kinase; receptor; signal perception;
SGN-U224017	0.0408693	receptor-related protein kinase - like [Arabidopsis thaliana]	signal transduction; kinase; phosphorylation; receptor kinase; receptor; signal perception;
SGN-U225585	0.0228517	leucine-rich repeat transmembrane protein kinase, putative [Arabidopsis thaliana]	signal transduction; kinase; phosphorylation; receptor kinase; receptor; signal perception;
SGN-U226221	0.0011964	receptor-like protein kinase INRPK1a [Ipomoea nil]	signal transduction; kinase; phosphorylation; receptor kinase; receptor; signal perception;
SGN-U226839	0.0473648	receptor-related protein kinase [Arabidopsis thaliana]	signal transduction; kinase; phosphorylation; receptor kinase; receptor; signal perception;
SGN-U230206	0.0141243	receptor-related protein kinase - like [Arabidopsis thaliana]	signal transduction; kinase; phosphorylation; receptor kinase; receptor; signal perception;
SGN-U231854	0.0387033	protein kinase Xa21, receptor type precursor [Oryza sativa (japonica cultivar-group)]	signal transduction; kinase; phosphorylation; receptor kinase; receptor; signal perception;
SGN-U213441	0.0231496	Serine/threonine Kinase [Persea americana]	signal transduction; kinase; phosphorylation; receptor kinase; serine/threonine receptor kinase; receptor; signal perception;
SGN-U215813	0.0283062	phosphatidic acid phosphatase alpha [Vigna unguiculata]	signal transduction; phosphatase; acid phosphatase; dephosphorylation;
SGN-U223217	0.0314219	Acid phosphatase precursor 1	signal transduction; phosphatase; acid phosphatase; dephosphorylation;
SGN-U212680	0.0422266	protein tyrosine phosphatase [Arabidopsis thaliana]	signal transduction; phosphatase; dephosphorylation;
SGN-U212681	0.0049506	tyrosine phosphatase 1 [Glycine max]	signal transduction; phosphatase; dephosphorylation;
SGN-U214118	0.0156401	protein phosphatase [Arabidopsis thaliana]	signal transduction; phosphatase; dephosphorylation;
SGN-U214545	0.0128368	Serine/threonine protein phosphatase PP2A catalytic subunit	signal transduction; phosphatase; dephosphorylation;
SGN-U214687	0.048808	protein phosphatase 2C (PP2C), putative [Arabidopsis thaliana]	signal transduction; phosphatase; dephosphorylation;
SGN-U214825	0.0187897	protein phosphatase 2A [Fagus sylvatica]	signal transduction; phosphatase; dephosphorylation;
SGN-U215739	0.024862	protein phosphatase -related [Arabidopsis thaliana]	signal transduction; phosphatase; dephosphorylation;
SGN-U215784	0.0115208	protein phosphatase 2C (PP2C), putative [Arabidopsis thaliana]	signal transduction; phosphatase; dephosphorylation;
SGN-U216018	0.0351453	protein phosphatase-2C; PP2C [Mesembryanthemum crystallinum]	signal transduction; phosphatase; dephosphorylation;
SGN-U216477	0.0371003	Serine/threonine protein phosphatase PP1 isozyme 1	signal transduction; phosphatase; dephosphorylation;
SGN-U218431	0.043793	type 5 serine/threonine phosphatase 55 kDa isoform [Lycopersicon esculentum]	signal transduction; phosphatase; dephosphorylation;
SGN-U220391	0.0454466	protein phosphatase 2C homolog [imported] - common ice plant	signal transduction; phosphatase; dephosphorylation;
SGN-U237574	0.0378953	protein phosphatase 2C (PP2C) -related [Arabidopsis thaliana]	signal transduction; phosphatase; dephosphorylation;
SGN-U214941	0.0171513	calcineurin-like phosphoesterase family [Arabidopsis thaliana]	signal transduction; phosphatase; dephosphorylation; calcium signaling
SGN-U215621	0.0481449	calcineurin B-like protein 1 (CBL1) [Arabidopsis thaliana]	signal transduction; phosphatase; dephosphorylation; calcium signaling
SGN-U220009	3.55e-05	calcineurin-like phosphoesterase family [Arabidopsis thaliana]	signal transduction; phosphatase; dephosphorylation; calcium signaling
SGN-U213418	0.040529	phosphoprotein phosphatase (EC 3.1.3.16) 2A regulatory chain - common tobacco	signal transduction; phosphatase; dephosphorylation; serine/threonine phosphatase; regulatory subunit;
SGN-U214209	0.0214233	Ser/Thr specific protein phosphatase 2A B regulatory subunit beta isoform [Medicago sativa subsp. x varia]	signal transduction; phosphatase; dephosphorylation; serine/threonine phosphatase; regulatory subunit;
SGN-U215467	0.0233105	protein phosphatase 2A regulatory subunit B-related protein [Arabidopsis thaliana]	signal transduction; phosphatase; dephosphorylation; serine/threonine phosphatase; regulatory subunit;
SGN-U222920	0.0144289	phosphoinositide phosphatase [Oryza sativa]	signal transduction; phosphatase; phosphoinositide phosphatase; dephosphorylation; inositol triphosphate signaling; calcium signaling;
SGN-U220176	0.0323604	response regulator protein [Dianthus caryophyllus]	signal transduction; response regulator;
SGN-U217156	0.037571	receptor, 7-transmembrane G-protein-coupled receptor [Solanum chacoense]	signal transduction; signal perception; receptor; G-protein coupled receptor;
SGN-U223164	0.0359444	seven transmembrane MLO protein family (MLO6) [Arabidopsis thaliana]	signal transduction; signal perception; receptor; G-protein coupled receptor;
SGN-U213190	0.0421568	cold-induced glucosyl transferase [Solanum sogarandinum]	stress responses; carbohydrate metabolism; temperature stress; cold stess;
SGN-U213935	0.0385978	OSMOTIN-LIKE PROTEIN OSML15 PRECURSOR (PA15)	stress responses; osmotic stress; salt stress; defense responsess; PR protein;
No sequence	0.0165259	DnaJ protein family [Arabidopsis thaliana]	stress responses; protein modification; protein folding; chaperone;
SGN-U212654	0.0107699	dnaJ protein homolog - potato	stress responses; protein modification; protein folding; chaperone;
SGN-U212655	0.0035032	dnaJ protein homolog - potato	stress responses; protein modification; protein folding; chaperone;
SGN-U213027	0.0223556	chaperonin 21 precursor [Lycopersicon esculentum]	stress responses; protein modification; protein folding; chaperone;
SGN-U213126	0.0104169	Calreticulin precursor	stress responses; protein modification; protein folding; chaperone;
SGN-U214876	0.0208035	calnexin 1 (CNX1) [Arabidopsis thaliana]	stress responses; protein modification; protein folding; chaperone;
SGN-U216986	0.0392169	DNAJ protein [Nicotiana tabacum]	stress responses; protein modification; protein folding; chaperone;
SGN-U219348	0.0317242	DnaJ protein family [Arabidopsis thaliana]	stress responses; protein modification; protein folding; chaperone;
SGN-U221162	0.0475237	DnaJ protein [imported] - Arabidopsis thaliana	stress responses; protein modification; protein folding; chaperone;
SGN-U212639	0.0297056	heat shock protein 81-2 (HSP81-2) [Arabidopsis thaliana]	stress responses; temperature stress; heat stress; heat shock protein;
SGN-U215229	0.0337513	heat shock protein -related [Arabidopsis thaliana]	stress responses; temperature stress; heat stress; heat shock protein;
SGN-U216391	1.1e-06	heat shock protein 18p - common tobacco	stress responses; temperature stress; heat stress; heat shock protein;
SGN-U218323	0.0066915	dnaK-type molecular chaperone hsc70-3 - tomato	stress responses; temperature stress; heat stress; heat shock protein;
SGN-U218523	0.0165852	heat shock factor protein 7 (HSF7) [Arabidopsis thaliana]	stress responses; temperature stress; heat stress; heat shock protein;
SGN-U221325	0.0290368	heat shock protein, putative [Arabidopsis thaliana]	stress responses; temperature stress; heat stress; heat shock protein;
SGN-U224560	0.0354089	heat shock factor RHSF2 [Oryza sativa (japonica cultivar-group)]	stress responses; temperature stress; heat stress; heat shock protein;
SGN-U224875	0.0392568	heat shock protein family [Arabidopsis thaliana]	stress responses; temperature stress; heat stress; heat shock protein;
No sequence	0.003014	dehydrin homolog CI7 - potato	stress responses; water stress;
SGN-U213103	0.0001796	DS2 protein [Solanum tuberosum]	stress responses; water stress;
SGN-U213745	0.0296679	dehydrin 2 [Solanum commersonii]	stress responses; water stress;
SGN-U214751	0.0308549	dehydration-induced protein-related [Arabidopsis thaliana]	stress responses; water stress; stress induced;
SGN-U216299	0.0187948	dehydration-induced protein-related [Arabidopsis thaliana]	stress responses; water stress; stress induced;
SGN-U225319	0.0255729	dehydration-induced protein family [Arabidopsis thaliana]	stress responses; water stress; stress induced;
SGN-U213463	0.0302435	YABBY2 [Arabidopsis thaliana]	transcription factor; development; cell fate; abaxial cell fate;
No sequence	0.0089221	AP2 domain transcription factor, putative [Arabidopsis thaliana]	transcription factor; DNA transcription; transcriptional regulation;
No sequence	0.0210174	transcription elongation factor GreB [Pseudomonas syringae pv. tomato str. DC3000]	transcription factor; DNA transcription; transcriptional regulation;
No sequence	0.034114	WIZZ [Nicotiana tabacum]	transcription factor; DNA transcription; transcriptional regulation;
No sequence	0.0024055	MADS-box protein [Arabidopsis thaliana]	transcription factor; DNA transcription; transcriptional regulation;
No sequence	0.0100303	No apical meristem (NAM) protein family [Arabidopsis thaliana]	transcription factor; DNA transcription; transcriptional regulation;
No sequence	0.0337754	bZIP transcriptional activator RSG [Nicotiana tabacum]	transcription factor; DNA transcription; transcriptional regulation;
SGN-U212597	0.0458193	transcription factor Myb1 [Malus xiaojinensis]	transcription factor; DNA transcription; transcriptional regulation;
SGN-U212725	0.0344428	WRKY family transcription factor [Arabidopsis thaliana]	transcription factor; DNA transcription; transcriptional regulation;
SGN-U213138	0.0112349	ZPT2-13 [Petunia x hybrida]	transcription factor; DNA transcription; transcriptional regulation;
SGN-U213139	0.0394408	ZPT2-13 [Petunia x hybrida]	transcription factor; DNA transcription; transcriptional regulation;
SGN-U213218	0.0063217	NAC domain protein NAC2 [Phaseolus vulgaris]	transcription factor; DNA transcription; transcriptional regulation;
SGN-U213225	0.008722	homeobox 1 protein [Lycopersicon esculentum]	transcription factor; DNA transcription; transcriptional regulation;
SGN-U213245	0.0108029	WIZZ [Nicotiana tabacum]	transcription factor; DNA transcription; transcriptional regulation;
SGN-U213317	0.0297894	transcription factor BTF3 (RNA polymerase B transcription factor 3) -related [Arabidopsis thaliana]	transcription factor; DNA transcription; transcriptional regulation;
SGN-U213318	0.0194466	transcription factor BTF3 (RNA polymerase B transcription factor 3) -related [Arabidopsis thaliana]	transcription factor; DNA transcription; transcriptional regulation;
SGN-U213542	0.0132138	dehydration-responsive element binding protein 3 [Lycopersicon esculentum]	transcription factor; DNA transcription; transcriptional regulation;
SGN-U213576	0.0432609	bZIP DNA-binding protein [Lycopersicon esculentum]	transcription factor; DNA transcription; transcriptional regulation;
SGN-U213659	0.0492877	TDR4 transcription factor [Lycopersicon esculentum]	transcription factor; DNA transcription; transcriptional regulation;
SGN-U213729	0.0402553	homeodomain protein [Lycopersicon esculentum]	transcription factor; DNA transcription; transcriptional regulation;
SGN-U213840	0.0187385	CCR4-associated factor -related [Arabidopsis thaliana]	transcription factor; DNA transcription; transcriptional regulation;
SGN-U213896	0.0336335	homeodomain leucine zipper protein HDZ2 [Phaseolus vulgaris]	transcription factor; DNA transcription; transcriptional regulation;
SGN-U214021	0.0162188	jasmonic acid 1 [Lycopersicon esculentum]	transcription factor; DNA transcription; transcriptional regulation;
SGN-U214107	0.0497839	WRKY family transcription factor [Arabidopsis thaliana]	transcription factor; DNA transcription; transcriptional regulation;
SGN-U214146	0.0437511	bZIP protein [Arabidopsis thaliana]	transcription factor; DNA transcription; transcriptional regulation;
SGN-U214147	0.0019132	bZIP protein [Arabidopsis thaliana]	transcription factor; DNA transcription; transcriptional regulation;
SGN-U214350	0.0312201	nucleic acid binding protein (alfin-1) -related [Arabidopsis thaliana]	transcription factor; DNA transcription; transcriptional regulation;
SGN-U214635	0.037379	bell-like homeodomain protein 2 [Lycopersicon esculentum]	transcription factor; DNA transcription; transcriptional regulation;
SGN-U214719	0.043992	bHLH protein family [Arabidopsis thaliana]	transcription factor; DNA transcription; transcriptional regulation;
SGN-U214990	0.0102019	transcription initiation factor IIB (TFIIB) [Arabidopsis thaliana]	transcription factor; DNA transcription; transcriptional regulation;
SGN-U215264	0.0092948	MADS-box protein 15 [Petunia x hybrida]	transcription factor; DNA transcription; transcriptional regulation;
SGN-U215384	0.0382011	homeodomain protein [Arabidopsis thaliana]	transcription factor; DNA transcription; transcriptional regulation;
SGN-U215425	0.0478564	bZIP transcription factor BZI-4 [Nicotiana tabacum]	transcription factor; DNA transcription; transcriptional regulation;
SGN-U215688	0.0181455	WRKY family transcription factor [Arabidopsis thaliana]	transcription factor; DNA transcription; transcriptional regulation;
SGN-U215729	0.0085654	DNA-binding protein NtWRKY3 [Nicotiana tabacum]	transcription factor; DNA transcription; transcriptional regulation;
SGN-U215897	0.0282006	myb family transcription factor (MYB108) [Arabidopsis thaliana]	transcription factor; DNA transcription; transcriptional regulation;
SGN-U215918	0.0366867	MADs-box protein, GDEF1 [Gerbera hybrid cv. 'Terra Regina']	transcription factor; DNA transcription; transcriptional regulation;
SGN-U215926	0.0258074	squamosa promoter binding protein 1	transcription factor; DNA transcription; transcriptional regulation;
SGN-U215971	0.025954	myb-related protein TMH27 - tomato	transcription factor; DNA transcription; transcriptional regulation;
SGN-U216090	0.0042641	heat shock transcription factor - Arabidopsis thaliana	transcription factor; DNA transcription; transcriptional regulation;
SGN-U216297	0.0059123	AP2 domain transcription factor, putative [Arabidopsis thaliana]	transcription factor; DNA transcription; transcriptional regulation;
SGN-U216537	0.000171	phloem transcription factor M1 [Apium graveolens]	transcription factor; DNA transcription; transcriptional regulation;
SGN-U216671	0.0035721	G-box-binding protein - tomato	transcription factor; DNA transcription; transcriptional regulation;
SGN-U216815	0.012693	homeobox-leucine zipper protein ATHB-13 (HD-Zip transcription factor Athb-13) [Arabidopsis thaliana]	transcription factor; DNA transcription; transcriptional regulation;
SGN-U216828	0.0283728	Homeobox-leucine zipper protein HAT22 (HD-ZIP protein 22) [Arabidopsis thaliana]	transcription factor; DNA transcription; transcriptional regulation;
SGN-U217082	0.0382222	MADS-box transcription factor FBP9 [Petunia x hybrida]	transcription factor; DNA transcription; transcriptional regulation;
SGN-U217306	0.0455691	bell-like homeodomain protein 3 [Lycopersicon esculentum]	transcription factor; DNA transcription; transcriptional regulation;
SGN-U217388	0.0402761	Pti5, pathogenesis-related transcriptional activator	transcription factor; DNA transcription; transcriptional regulation;
SGN-U217650	0.0077738	myb-related protein 306 - garden snapdragon	transcription factor; DNA transcription; transcriptional regulation;
SGN-U217991	0.0451841	AP2 domain transcription factor, putative [Arabidopsis thaliana]	transcription factor; DNA transcription; transcriptional regulation;
SGN-U218041	0.0466237	AP2 domain transcription factor, putative [Arabidopsis thaliana]	transcription factor; DNA transcription; transcriptional regulation;
SGN-U218393	0.0414405	heat shock transcription factor 5 (HSF5) [Arabidopsis thaliana]	transcription factor; DNA transcription; transcriptional regulation;
SGN-U218605	0.0096594	WRKY family transcription factor [Arabidopsis thaliana]	transcription factor; DNA transcription; transcriptional regulation;
SGN-U218870	0.0025974	Dof zinc finger protein [Arabidopsis thaliana]	transcription factor; DNA transcription; transcriptional regulation;
SGN-U219020	0.0127969	AP2 domain transcription factor, putative [Arabidopsis thaliana]	transcription factor; DNA transcription; transcriptional regulation;
SGN-U219383	0.0457233	LIM domain protein PLIM1 [Nicotiana tabacum]	transcription factor; DNA transcription; transcriptional regulation;
SGN-U219473	0.0405981	apoptosis antagonizing transcription factor [Arabidopsis thaliana]	transcription factor; DNA transcription; transcriptional regulation;
SGN-U219517	1.64e-05	transcriptional co-activator (KELP) -related [Arabidopsis thaliana]	transcription factor; DNA transcription; transcriptional regulation;
SGN-U220043	0.0454679	nam-like protein 2 [Petunia x hybrida]	transcription factor; DNA transcription; transcriptional regulation;
SGN-U220052	0.0423462	bZIP family transcription factor [Arabidopsis thaliana]	transcription factor; DNA transcription; transcriptional regulation;
SGN-U220138	0.0191492	squamosa promoter binding protein 1 - Arabidopsis thaliana	transcription factor; DNA transcription; transcriptional regulation;
SGN-U220645	0.0357654	transcription factor bZIP61 (BZIP61), pelota-related protein [Arabidopsis thaliana]	transcription factor; DNA transcription; transcriptional regulation;
SGN-U220702	0.0302627	zinc finger protein ZPT3-3 [imported] - garden petunia	transcription factor; DNA transcription; transcriptional regulation;
SGN-U220739	0.0278673	squamosa promoter binding protein 2 - Arabidopsis thaliana	transcription factor; DNA transcription; transcriptional regulation;
SGN-U222248	0.0026071	MADS-box protein AGL66 [Arabidopsis thaliana]	transcription factor; DNA transcription; transcriptional regulation;
SGN-U223083	0.0391376	NAC-domain protein [imported] - common tobacco	transcription factor; DNA transcription; transcriptional regulation;
SGN-U223167	0.0121144	squamosa-promoter binding protein 1 [Arabidopsis thaliana]	transcription factor; DNA transcription; transcriptional regulation;
SGN-U223450	0.0180449	zinc finger (C2H2 type) protein family [Arabidopsis thaliana]	transcription factor; DNA transcription; transcriptional regulation;
SGN-U223789	0.0485261	bHLH transcription factor [Arabidopsis thaliana]	transcription factor; DNA transcription; transcriptional regulation;
SGN-U224037	0.0068624	transcription factor TINY, putative [Arabidopsis thaliana]	transcription factor; DNA transcription; transcriptional regulation;
SGN-U224290	0.0352551	myb family transcription factor [Arabidopsis thaliana]	transcription factor; DNA transcription; transcriptional regulation;
SGN-U225149	0.0449239	SET-domain transcriptional regulator family [Arabidopsis thaliana]	transcription factor; DNA transcription; transcriptional regulation;
SGN-U225420	0.0038742	Prf [Lycopersicon esculentum]	transcription factor; DNA transcription; transcriptional regulation;
SGN-U226442	0.0368156	homeotic protein HOX1B - maize	transcription factor; DNA transcription; transcriptional regulation;
SGN-U223632	0.0014411	ascorbate oxidase promoter-binding protein AOBP - winter squash	transcription factor; DNA transcription; transcriptional regulation; ascorbate oxidase metabolism;
SGN-U218066	0.0176188	mitochondrial carrier protein family [Arabidopsis thaliana]	transport;
SGN-U218684	0.0470546	mitochondrial carrier protein [imported] - Arabidopsis thaliana	transport;
No sequence	0.0473662	transporter-related protein [Arabidopsis thaliana]	transport; intracellular transport; intracellular protein transport; protein targeting;
SGN-U216240	0.0032459	protein translocase -related [Arabidopsis thaliana]	transport; intracellular transport; intracellular protein transport; protein targeting;
SGN-U219882	0.0098092	transport protein -related [Arabidopsis thaliana]	transport; intracellular transport; intracellular protein transport; protein targeting;
SGN-U230694	0.0048158	SEC1 family transport protein -related [Arabidopsis thaliana]	transport; intracellular transport; intracellular protein transport; protein targeting;
SGN-U218634	0.0012397	GrpE protein, chloroplast [Arabidopsis thaliana]	transport; intracellular transport; intracellular protein transport; protein targeting; mitochondrial targeting; mitochondrial translocation;
SGN-U215997	0.0422286	signal recognition particle receptor (alpha subunit) -related [Arabidopsis thaliana]	transport; intracellular transport; intracellular protein transport; protein targeting; receptor; SRP receptor;
SGN-U219645	0.0038301	vacuolar protein sorting-associated protein [Oryza sativa (japonica cultivar-group)]	transport; intracellular transport; intracellular protein transport; protein targeting; vacuolar targeting;
SGN-U222400	0.0161683	vacuolar protein -related sorting-associated protein [Arabidopsis thaliana]	transport; intracellular transport; intracellular protein transport; protein targeting; vacuolar targeting;
SGN-U213608	0.009817	Ferritin 2, chloroplast precursor (NtFer2)	transport; intracellular transport; ion transport; cation transport; heavy metal ion transport; iron transport; ion homeostasis; heavy metal ion homeostasis; iron homeostasis;
SGN-U213641	0.0263226	lipid transfer protein LTP1 precursor [Capsicum annuum]	transport; intracellular transport; lipid transport; lipid transfer;
SGN-U216420	0.0321687	lipid transfer protein StnsLTP, non-specific [Solanum tuberosum]	transport; intracellular transport; lipid transport; lipid transfer;
SGN-U214124	0.0473868	vesicle transport protein SEC22, putative [Arabidopsis thaliana]	transport; intracellular transport; protein transport; protein secretion; secretory pathway; exocytosis; membrane fusion;
SGN-U219504	0.0224171	VAMP (vesicle-associated membrane protein)-associated protein family [Arabidopsis thaliana]	transport; intracellular transport; protein transport; protein secretion; secretory pathway; exocytosis; membrane fusion;
SGN-U223942	0.048516	adaptin family [Arabidopsis thaliana]	transport; intracellular transport; vesicle formation; vesicle transport; protein transport;
SGN-U219760	0.0092732	syntaxin of plants 51 (SYP51) [Arabidopsis thaliana]	transport; intracellular transport; vesicle transport; protein transport;
SGN-U216058	0.0475378	cyclic nucleotide-gated calmodulin-binding ion channel [Nicotiana tabacum]	transport; membrane transport; membrane protein; ion transport; calmodulin-regulated;
SGN-U219240	0.0179543	cation exchanger, putative (CAX11) [Arabidopsis thaliana]	transport; membrane transport; membrane protein; ion transport; inorganic ion transport; cation transport;
SGN-U219955	0.0307077	Ca2+/H+-exchanging protein - mung bean	transport; membrane transport; membrane protein; ion transport; inorganic ion transport; cation transport; calcium transport; proton transport;
SGN-U227780	0.047773	Na+/K+/Cl-cotransport protein - common tobacco	transport; membrane transport; membrane protein; ion transport; inorganic ion transport; sodium transport; potassium transport; chloride transport;
SGN-U212896	0.0225194	vacuolar H+-ATPase B subunit [Nicotiana tabacum]	transport; membrane transport; membrane protein; ion transport; ion pump; ATPase; ATP synthase;
SGN-U213018	0.0403442	ATPase, E1-E2 type family [Arabidopsis thaliana]	transport; membrane transport; membrane protein; ion transport; ion pump; ATPase; ATP synthase;
SGN-U214064	0.0079295	ATP synthase gamma chain, mitochondrial precursor	transport; membrane transport; membrane protein; ion transport; ion pump; ATPase; ATP synthase;
SGN-U214683	0.0380235	H+-exporting ATPase (EC 3.6.3.6) plasma membrane isoform LHA2 [imported] - tomato	transport; membrane transport; membrane protein; ion transport; ion pump; ATPase; ATP synthase;
SGN-U216185	0.0151384	ATPase, AAA-type ATPase family [Arabidopsis thaliana]	transport; membrane transport; membrane protein; ion transport; ion pump; ATPase; ATP synthase;
SGN-U217313	0.0454751	glutathione S-conjugate transporting ATPase [Arabidopsis thaliana]	transport; membrane transport; membrane protein; ion transport; ion pump; ATPase; ATP synthase;
SGN-U218012	0.0422718	mitochondrial ATP synthase 6 KD subunit [Oryza sativa (japonica cultivar-group)]	transport; membrane transport; membrane protein; ion transport; ion pump; ATPase; ATP synthase;
SGN-U222822	0.0136953	ATPase, AAA-type ATPase [imported] - Arabidopsis thaliana	transport; membrane transport; membrane protein; ion transport; ion pump; ATPase; ATP synthase;
SGN-U230999	0.0265629	ATP synthase CF0 A chain [Nicotiana tabacum]	transport; membrane transport; membrane protein; ion transport; ion pump; ATPase; ATP synthase;
SGN-U232696	0.0438922	Vacuolar ATP synthase subunit G 1 (V-ATPase G subunit 1) (Vacuolar proton pump G subunit 1)	transport; membrane transport; membrane protein; ion transport; ion pump; ATPase; ATP synthase;
SGN-U221825	0.0181147	metal transporter [Lycopersicon esculentum]	transport; membrane transport; membrane protein; ion transport; metal ion transport;
SGN-U214431	0.0090884	permease 1 - like protein [Arabidopsis thaliana]	transport; membrane transport; membrane protein; permease; solute transport
SGN-U214432	0.0272366	permease 1 - like protein [Arabidopsis thaliana]	transport; membrane transport; membrane protein; permease; solute transport
SGN-U222726	0.0062564	purine permease - related [Arabidopsis thaliana]	transport; membrane transport; membrane protein; permease; solute transport
SGN-U225472	0.0205838	glutamate permease [synthetic construct]	transport; membrane transport; membrane protein; permease; solute transport
SGN-U213231	0.0400551	ABC transporter [Oryza sativa (japonica cultivar-group)]	transport; membrane transport; membrane protein; solute transport; ABC transport protein;
SGN-U215046	0.0212574	ABC transporter ATPase [Arabidopsis thaliana]	transport; membrane transport; membrane protein; solute transport; ABC transport protein;
SGN-U216747	0.0341523	ABC transporter -related [Arabidopsis thaliana]	transport; membrane transport; membrane protein; solute transport; ABC transport protein;
SGN-U222484	0.0133921	ABC transporter [imported] - Arabidopsis thaliana	transport; membrane transport; membrane protein; solute transport; ABC transport protein;
SGN-U232190	5.69e-05	thiazole biosynthetic protein, chloroplast [Nicotiana tabacum]	transport; membrane transport; membrane protein; solute transport; ABC transport protein; zinc transport;
SGN-U231506	0.041923	amino acid transporter family [Arabidopsis thaliana]	transport; membrane transport; membrane protein; solute transport; amino acid transport;
SGN-U216363	0.0033875	boron transporter [Oryza sativa (japonica cultivar-group)]	transport; membrane transport; membrane protein; solute transport; boron transport;
SGN-U213232	0.0321053	hexose transporter [Lycopersicon esculentum]	transport; membrane transport; membrane protein; solute transport; carbohydrate transport; hexose transport;
SGN-U234444	0.0417161	hexose transporter [Lycopersicon esculentum]	transport; membrane transport; membrane protein; solute transport; carbohydrate transport; hexose transport;
SGN-U219106	0.0268598	sugar transporter, putative [Arabidopsis thaliana]	transport; membrane transport; membrane protein; solute transport; carbohydrate transport; sucrose transport; fruit quality; taste
SGN-U217353	0.0096969	glucose-6-phosphate/phosphate-translocator precursor, plastid - garden pea	transport; membrane transport; membrane protein; solute transport; glucose transport; phosphate transport;
SGN-U224033	0.0468999	shaker-like potassium channel [Vitis vinifera]	transport; membrane transport; membrane protein; solute transport; ion transport; inorganic ion transport; potassium transport
SGN-U227779	0.0437675	potassium channel [Nicotiana paniculata]	transport; membrane transport; membrane protein; solute transport; ion transport; inorganic ion transport; potassium transport
SGN-U219146	0.0373145	zinc transporter, putative/metal tolerance protein, putative (MTPb) [Arabidopsis thaliana]	transport; membrane transport; membrane protein; solute transport; ion transport; inorganic ion transport; zinc transport;
SGN-U215960	0.0351072	MATE efflux protein - related [Arabidopsis thaliana]	transport; membrane transport; membrane protein; solute transport; MATE family
SGN-U223514	0.0015436	MATE efflux protein - related [Arabidopsis thaliana]	transport; membrane transport; membrane protein; solute transport; MATE family
SGN-U217453	0.0046908	LeOPT1 [Lycopersicon esculentum]	transport; membrane transport; membrane protein; solute transport; oligopeptide transport;
SGN-U214237	6.51e-05	phosphate transporter [Glycine max]	transport; membrane transport; membrane protein; solute transport; phosphate transport;
SGN-U215191	0.0101638	protein transport protein SEC61 alpha subunit -related [Arabidopsis thaliana]	transport; membrane transport; membrane protein; solute transport; proline transport;
SGN-U227033	0.0446269	sulfate transporter AST12 [imported] - Arabidopsis thaliana	transport; membrane transport; membrane protein; solute transport; sulfate transport;
SGN-U213107	0.0042832	triose phosphate/phosphate translocator, chloroplast precursor	transport; membrane transport; membrane protein; solute transport; triose phosphate transport; phosphate transport;
SGN-U232312	0.0450723	triose phosphate/phosphate translocator, chloroplast precursor	transport; membrane transport; membrane protein; solute transport; triose phosphate transport; phosphate transport;
No sequence	0.0338144	aquaporin PIP2-2 [Vitis berlandieri x Vitis rupestris]	transport; membrane transport; membrane protein; water transport; water movement;
SGN-U213517	0.0391291	aquaporin 2 [Samanea saman]	transport; membrane transport; membrane protein; water transport; water movement;
SGN-U231972	0.013534	aquaporin PIP-type pTOM75 (Ripening-associated membrane protein) (RAMP)	transport; membrane transport; membrane protein; water transport; water movement; ripening-related; membrane protein;
SGN-U216287	0.0378395	formyltetrahydrofolate cycloligase, 5-formyltetrahydrofolate cycloligase [Lycopersicon esculentum]	vitamin biosynthesis; vitamin B biosynthesis; folate biosynthesis; fruit quallity;
