# Supplementary material for: Use of homologous and heterologous gene expression profiling tools to characterize transcription dynamics during apple fruit maturation and ripening
Source: BMC Plant Biol. 2010 Oct 25;10:229. doi: 10.1186/1471-2229-10-229 (PMC3095317; doi:10.1186/1471-2229-10-229)
Supplement: Additional file 4 — DE genes in apple identified using the homologous (HOM) apple array. [file 1471-2229-10-229-S4.XLS]

## Sheet: Foglio1
Best Blast Hit	Map Location	ANOVA P-value	accession number	E-value
4-hydroxyphenylpyruvate dioxygenase (HPD). Medicago truncatula	aminoacid metabolism	0.0005803	AY957391.1	3e-32
Glutamate decarboxylase isozyme 1. Nicotiana tabacum	aminoacid metabolism	0.00104	AF352732	6e-14
GLUTAMATE DECARBOXYLASE 1. Malus x domestica	aminoacid metabolism	0.008484	CV880906	1899-12-31
UDP-Galactose 4-Epimerase. Arabidopsis thaliana	carbohydrate metabolism	0.0081026	NM_104996.3	1e-21
ADP-ribosylation factor 1 (arf1). Medicago truncatula	carbohydrate metabolism	0.006177	AJ866985.1	5e-98
UDP-glucose dehydrogenase Populus tomentosa	carbohydrate metabolism	0.0003739	AY466400	1e-27
Cytosolic phosphoglucomutase. Populus tremula x Populus tremuloides	carbohydrate metabolism	0.0023638	AF097938	8e-28
Putative carbonate dehydratase. Arabidopsis thaliana	carbohydrate metabolism	0.0061371	NM_179492.2	9e-07
TRANSALDOLASE. Gossypium hirsutum	carbohydrate metabolism	0.0001618	AY335817.1	1899-12-31
Pectinacetylesterase precursor. Phaseolus aureus	cell wall metabolism	0.0067276	X99348	1e-165
Pectinacetylesterase precursor. V.radiata	cell wall metabolism	0.0000002	X99348	1e-65
Pyrus communis polygalacturonase (PG2) gene, promoter region and 5'UTR	cell wall metabolism	0.00045	AY728259	1899-12-31
ENDOXYLOGLUCAN TRANFERASE-LIKE PROTEIN. Malus domestica	cell wall metabolism	0.0078919	CO068110	5e-82
ENDO-XYLOGLUCAN TRANSFERASE. Malus domestica	cell wall metabolism	0.0000364	CV081952	1e-126
PECTINACETYLESTERASE PRECURSOR. Malus domestica	cell wall metabolism	0.0000562	CN497204	1899-12-31
PUTATIVE TUBULIN. Malus domestica	cell wall structure	0.0030154	CV467016	1e-100
Beta-tubulin like protein PsTUB-b1. Pyrus pyrifolia	cell wall structure	0.0039606	AB236980.1	1899-12-31
Beta tubulin like protein PsTUB-b2. Pyrus pyrifolia	cell wall structure	0.0000043	AB239681.1	5e-150
Tubulin alpha. Prunus amygdalus	cell wall structure	0.0000021	X67162	7e-162
ALPHA-TUBULIN. Malus domestica	cell wall structure	< 0.0000001	CO168160	5e-44
PUTATIVE TUBULIN. Malus domestica	cell wall structure	0.009067	CV466387	1899-12-31
ANNEXIN. Malus domestica	cell wall structure	< 0.0000001	CV084834	1899-12-31
NAD-dependent malate dehydrogenase	energy pathway	0.0018734	AF367442	1899-12-31
NADP-dependent isocitrate dehydrogenase (Prunus Persica)	energy pathway	0.0040037	AF367443	1899-12-31
Fragaria x ananassa PYRUVATE DECARBOXYLASE	energy pathway	0.0005255	AF193791	2e-52
Pyruvate decarboxylase. Fragaria ananassa	energy pathway	0.0000204	AF333772	8e-135
Probable NADH pyrophosphatase NUDT19, chloroplast precursor (EC 3.6.1.22) (Nudix hydrolase 19) (AtNUDT19).	energy pathway	0.000347	At5g20070	1e-140
Cytosolic aldolase. Fragaria ananassa	energy pathway	0.0000004	AF308587	5e-87
Putative dehydrogenase. Arabidopsis thaliana	energy pathway	0.0000003	AY088182	1e-101
PUTATIVE DEHYDROGENASE. Malus domestica	energy pathway	< 0.0000001	CV091582	1899-12-31
PYRUVATE DECARBOXYLASE ISOZYME 2. Malus domestica	energy pathway	0.0000039	CV084848	1899-12-31
Auxin-repressed protein like-protein.	hormone response	0.0000013	AF336307	1e-136
Auxin-responsive protein IAA7 (Indoleacetic acid-induced protein 7) (Auxin resistant 2). Arabidopsis thaliana	hormone response	0.0030976	NM_100306	6e-10
Putative auxin-independent growth promoter protein. Arabidopsis thaliana	hormone response	0.0004932	AY050886	1e-92
1-aminocyclopropane-1-carboxylate oxidase 1 (EC 1.14.17.4) (ACC oxidase 1) (Ethylene-forming enzyme) (EFE) (Protein AP4) (PAE12)	hormone response	0.0000142	AF030859	1899-12-31
Pyrus pyrifolia PpETR2 ethylene receptor	hormone response	0.0098269	AB042110	3e-94
MdETR M.domestica ethylene-related mRNA	hormone response	0.0000001	X61390	1899-12-31
Carboxyltransferase alpha subunit (CTa2). Gossypium hirsutum	lipid metabolism	0.000212	EF564626	2e-25
Poly(A)-binding protein. Nicotiana tabacum	nucleic acid metabolism	0.0069311	AF190657	1899-12-31
Putative pyrophosphate-dependent phosphofructokinase alpha subunit; 63231-59202. Arabidopsis thaliana	nucleic acid metabolism	0.0001066	AY059855.1	4e-24
RNA binding protein nucleolysin; oligouridylate binding protein. Solanum tuberosum	nucleic acid metabolism	0.000986	DQ268861.1	4e-91
Metallothionein-like protein type 3 (MT-3).	Other	0.007426	U61974	1e-159
COPPER HOMEOSTASIS FACTOR	other	0.0002827	At3g56240	1e-143
Mdfr3020g12.y1 Mdfr Malus x domestica cDNA clone Mdfr3020g12 5', mRNA sequence.	Other	0.0001	CO866158	1899-12-31
MAJOR LATEX-LIKE PROTEIN. Rubus idaeus	Other	0.003105	AJ224145.1	1e-10
Cytochrome P450. Pyrus communis	Other	0.000025	AF386512.1	1899-12-31
Metallothionein-like protein (AMT1). Malus domestica	Other	0.0000004	U61973.1	1899-12-31
Hypothetical protein. Malus domestica	Other	0.0000695	CO866158	1899-12-31
Putative vesicle transport protein. Arabidopsis thaliana	Other	0.0006244	AY079413.1	1e-55
SOS2-like protein kinase. Glycine max	Other	0.0004891	AF525402	1e-134
Short-chain dehydrogenase Tic32. Pisum sativum	Other	0.0035424	AY488758.1	2e-07
Hypothetical protein At2g34510. Arabidopsis thaliana	Other	0.0005581	NM_129003.3	1e-21
Hypothetical protein. Solanum tuberosum	Other	0.0026498	DQ228352.1	8e-34
F12F1.24 protein (Putative aspartic proteinase) (At1g11910/F12F1_24). Arabidopsis thaliana	Other	0.0004637	AY056403.1	2e-06
Hypothetical protein T30C3.40	Other	0.0040355	At4g25370	1899-12-31
Lipoxygenase LOX1 (EC 1.13.11.12). Populus deltoides	Other	0.0001394	DQ131178.1	1e-14
TONOPLAST INTRINSIC PROTEIN, GAMMA. Pyrus communis	Other	0.000001	AB048248	1899-12-31
Nonclathrin coat protein gamma-like protein. Arabidopsis thaliana	Other	0.0030468	AK226533.1	2e-16
Royal Gala 126 DAFB fruit cortex Malus x domestica cDNA clone AAYA004734	Other	0.0067791	CN889110	1899-12-31
Proteasome subunit alpha type 6-B (EC 3.4.25.1). Arabidopsis thaliana	Other	0.0060021	AF043519	1899-12-31
PlantGDB-assembled Unique Transcript-fragment derived from Malus_x_domestica mRNAs Jan_24_2007 (based on GenBank release 157).	Other	0.0086425	CN903578	1899-12-31
F9L1.36 protein (Hypothetical protein At1g15410). Arabidopsis thaliana	Other	0.0006718	AC007591	1e-171
Metallothionein-like protein type 2. Malus domestica	Other	0.0059634	U61973.1	1899-12-31
Hypothetical protein At5g64530/MUB3_5 (At5g64530). Arabidopsis thaliana	Other	0.0051944	BT025746	1e-118
Putative dehydrogenase Arabidopsis thaliana	Other	0.0000046	AY088182	1899-12-31
Royal Gala 10 DAFB fruit Malus x domestica cDNA clone AASA008162	Other	0.0082973	CN881628	1e-121
Malus x domestica cDNA clone Mdfrt3039g24 5' similar to TR:Q9SAF8 Q9SAF8 F3F19.27 PROTEIN.	Other	0.0000002	CO541263	1e-150
M9 root tips Malus x domestica cDNA clone ABPB005167.	Other	0.0000827	CN918403	5e-90
Anthranilate N-hydroxycinnamoyl/benzoyltransferase Malus domestica	Other	0.0000103	AY742300.1	1899-12-31
HYPOTHETICAL PROTEIN. Arabidopsis thaliana.	Other	0.0000718	AY085066	1899-12-31
Unique Transcript-fragment derived from Malus_x_domestica mRNAs	Other	0.0076814	CN936934	1e-126
Hypothetical protein F23N20.10. Arabidopsis thaliana	Other	0.000324	AC016972	1899-12-31
Hypothetical protein AT4g25040. Arabidopsis thaliana	Other	0.000002	AL035523	1899-12-31
LEGUMIN-LIKE PROTEIN. Malus domestica	other	< 0.0000001	CO865360	1899-12-31
PLASMA MEMBRANE INTRINSIC POLYPEPTIDE. Malus domestica	other	0.0007319	CV630815	1899-12-31
ADR11 PROTEIN. Malus domestica	other	< 0.0000001	CO753681	1899-12-31
Ribulose bisphosphate carboxylase small chain, chloroplast precursor. Flaveria Trinervia	photosynthesis	0.007426	X05037	1e-148
NADP-dependent malic enzyme (EC 1.1.1.40) (NADP-ME). Vitis Vinifera	photosynthesis	0.0081881	U67426.1	3e-91
RIBULOSE BISPHOSPHATE CARBOXYLASE SMALL CHAIN PRECURSOR. Malus domestica	photosynthesis	0.0004166	CO068134	4e-89
Cytoplasmic ribosomal protein S14. Brassica napus	protein biosynthesis	0.0085383	AY196093	1899-12-31
60S ribosomal protein L18. Cicer arietinum	protein biosynthesis	0.0000078	AJ004961	1899-12-31
Eukaryotic peptide chain release factor subunit 1-3 (eRF1-3) (Eukaryotic release factor 1-3) (Omnipotent suppressor protein 1 homolog 3) (SUP1 homolog 3). Arabidopsis thaliana	protein biosynthesis	0.0047358	BX831324.1	4e-42
Ribosomal protein S3a. Cicer arietinum	protein biosynthesis	0.0001983	AJ515028.1	3e-39
Elongation factor 1-alpha. Malus domestica	protein biosynthesis	0.0000392	U80268.1	3e-169
Putative DNA rpair protein RAD23-4	protein biosynthesis	0.0078959	AB109198	1e-124
Putative protein 40S RIBOSOME PROTEIN S7. Solanum tuberosum.	protein biosynthesis	0.0033184	DQ191636	1e-111
PUTATIVE RIBOSOMAL PROTEIN S24. Arabidopsis thaliana	protein biosynthesis	0.0085036	AC007627	1899-12-31
Malus xdomestica cDNA clone similar to 60S RIBOSOMAL PROTEIN L5	protein biosynthesis	0.0008834	CO756027	1e-148
ASPARAGINE SYNTHETASE. Malus domestica	protein biosynthesis	0.0000521	CO867107	1e-16
Cysteine proteinase precursor. Nicotiana tabacum	protein degradation	0.0000004	Z99173.1	3e-16
Cysteine protease. Gossipium hirsutum	protein degradation	0.0013269	AY171099.1	4e-14
Aspartic endopeptidase. Pyrus pyrifolia	protein degradation	0.0062897	AB021787.1	6e-152
Putative UBIQUITIN PRECURSOR.	protein degradation	0.0000894	BT000701	1899-12-31
PROTEASOME ALPHA SUBUNIT. Malus domestica	protein degradation	0.0000016	CV628025	1899-12-31
Ripening Indiced protein. Vitis vinifera	ripening related	0.009712	AJ237994	1e-159
Ripening-related protein-like. Arabidopsis thaliana	ripening related	0.0017425	AY085686	4e-66
Putative isovaleryl-CoA dehydrogenase. Oryza sativa	secondary metabolism	0.0023679	AC129720	1899-12-31
Polyphenol oxidase 2 precursor. Malus domestica	secondary metabolism	0.0057869	AF380300	1899-12-31
Malus x domestica polyphenol oxidase 2 precursor	secondary metabolism	0.0070982	AF380300.1	3e-07
F3H7.17 protein (Putative flavanone 3-beta-hydroxylase) Arabidopsis thaliana	secondary metabolism	0.0009424	AF118222	3e-85
Putative short-chain type alcohol dehydrogenase. Solanum tuberosum	secondary metabolism	0.0009583	AF349916.1	4e-25
Putative DNA-3-methyladenine glycosidase (EC 3.2.2.20) (At3g50880). Arabidopsis thaliana	secondary metabolism	0.0001405	BT005275	1899-12-31
POLYPHENOL OXIDASE PRECURSOR. Malus domestica	secondary metabolism	0.0076515	CO902468	1899-12-31
FLAVONOL 3-O-GLUCOSYLTRANSFERASE 5. Malus domestica	secondary metabolism	0.0000036	CN488462	9e-37
MAP kinase (Map 4 kinase alpha2). Arabidopsis thaliana	signal transduction	0.0034166	BT000928.1	1899-12-31
Putative DnaJ protein. Arabidopsis thaliana	stess response	0.0002183	AC003952	1e-170
Malus x domestica Mal d1 lime mRNA	stress response	0.0002606	AY428582.1	7e-58
Type II SK2 dehydrin. Prunus persica	stress response	0.0002228	DQ111949.1	2e-10
Type II SK2 dehydrin. Prunus persica	stress response	0.001428	AJ300524	1e-72
THAUMATIN-LIKE PROTEIN PRECURSOR MDTL1. Malus domestica	stress response	0.0000001	CV092010	1899-12-31
Putative leucine rich repeat Populus deltoides x Populus maximowiczii	transcription factor	0.0003827	AJ698919.1	7e-14
MADS-box protein	transcription factor	0.0008583	AB265800.1	1899-12-31
Syntaxin-like protein. Solanum tuberosum	transport	0.009986	DQ200364.1	9e-96
Putative transporter. Arabidopsis thaliana	transport	0.0004158	AF515778	1899-12-31
Carbohydrate transporter. Arabidopsis thaliana	transport	0.0003803	NM_125315.3	2e-38
Plasma membrane intrinsic protein 1a - Aquaporin PIP-1. Arabidopsis thaliana	transport	0.0048765	X75881	1e-43
ATP citrate lyase. Arabidopsis thaliana	transport	0.0056217	AY128741.1	1e-53
unknown	unknown	0.0088488	EB116651	1e-180
Mdlv4-4048g03.y1 Mdlv4 Malus x domestica cDNA clone Mdlv4-4048g03 5' similar to TR:O23891 O23891 OSMYB3	unknown	0.0014405	CX023634	7e-49
Mddb Malus x domestica cDNA clone Mddb5016a12 5' similar to TR:Q9ZPE4 Q9ZPE4 T3H13.1 PROTEIN	unknown	0.0094481	CO865478	1e-124
Mdfw Malus xdomestica cDNA clone Mdfw2032b23 5' similar to TR:Q9XI28 Q9XI28 F9L1.36 PROTEIN	unknown	0.0000002	CN579088	1e-173
Mdfw Malus x domestica cDNA clone Mdfw2003i06 3' similar to TR:Q9ZSA7 Q9ZSA7 F3H7.17 PROTEIN	unknown	0.0002045	CN444545	1 e-163
(AACA) Royal Gala pre-opening vegetative bud, normalised 72h Malus x domestica cDNA clone AACA999043	unknown	0.0000483	CN848691	1e-109
(AEPA) Pinkie expanding leaf Malus x domestica cDNA clone AEPA001557	unknown	0.000161	CN926347	1e-106
(AAOA) Royal Gala phloem Malus x domestica cDNA clone AAOA002764	unknown	0.0064524	CN870883	5e-50
(AAWA) Royal Gala 59 DAFB seeds Malus x domestica cDNA clone AAWA002264	unknown	0.0000131	CN887539	1899-12-31
Mdfw Malus x domestica cDNA clone Mdfw2026g21 5', mRNA sequence	unknown	0.0000071	CN497158	1e-100
Mdfr Malus x domestica cDNA clone Mdfr3020g12 5'	unknown	0.0001084	CO866158	1899-12-31
Mdfrt Malus xdomestica cDNA clone Mdfrt3084f09 5' similar to TR:O82741 O82741 HYPOTHETICAL 30.1 KD PROTEIN	unknown	0.0065571	CV129271	1899-12-31
MAUFEMRNA Golden delicious apple fruit expressed mRNA, complete cds	unknown	0.0084965	L15194	2e-42
Mdfrt Malus x domestica cDNA clone Mdfrt3065e22 5' similar to TR:Q9SSQ8 Q9SSQ8 F6D8.22 PROTEIN	unknown	0.0034947	CO905167	4e-70
Mdlv4 Malus xdomestica cDNA clone Mdlv4-4052b13 5' similar to TR:O65730 O65730 HYPOTHETICAL 19.5 KD PROTEIN	unknown	0.0024814	CX024920	1899-12-31
Mdfrt Malus xdomestica cDNA clone Mdfrt3031p23 5' similar to TR:Q9T0G4 Q9T0G4 HYPOTHETICAL 84.3 KD PROTEIN	unknown	0.0000015	CO417772	1899-12-31
Mdfrt Malus xdomestica cDNA clone Mdfrt3078o16 5' similar to TR:O49670 O49670 HYPOTHETICAL 56.9 KD PROTEIN	unknown	0.0006005	CV085511	1899-12-31
Unknown protein	unknown	0.0000028	no hit
Unknown protein	unknown	0.000006	no hit
Unknown protein	unknown	0.0096334	no hit
Unknown protein	unknown	0.0000006	no hit
Mdfrt Malus x domestica cDNA clone Mdfrt3051e09 5' similar to TR:O82240 O82240 F17A22.10 PROTEIN	unknown	0.0079046	CO754549	1899-12-31
