# Supplementary material for: Use of homologous and heterologous gene expression profiling tools to characterize transcription dynamics during apple fruit maturation and ripening
Source: BMC Plant Biol. 2010 Oct 25;10:229. doi: 10.1186/1471-2229-10-229 (PMC3095317; doi:10.1186/1471-2229-10-229)
Supplement: Additional file 5 — TOM1 unigenes homologous to the apple EST dataset collection. Homology is defined by 75% identity. [file 1471-2229-10-229-S5.XLS]

## Sheet: Foglio1
430 tomato unigenes matching with the apple EST available with a %Identity >75%.
Tomato Unigenes	Apple Unigenes	Identities	%_Identity	e-value
SGN-U212554	cn7733	425/503	84.493	1e-104
SGN-U212560	CO417311	225/272	82.7206	1e-40
SGN-U212564	cn1062	868/1050	82.6667	1e-177
SGN-U212565	cn1356	285/322	88.5093	3e-94
SGN-U212595	cn20282	70/84	83.3333	6e-07
SGN-U212597	cn26792	178/209	85.1675	5e-41
SGN-U212618	cn3149	1081/1304	82.8988	1899-12-31
SGN-U212622	cn3150	926/1122	82.5312	1899-12-31
SGN-U212624	cn3150	1107/1318	83.9909	1899-12-31
SGN-U212639	cn26161	197/233	84.5494	8e-44
SGN-U212647	cn20651	1111/1307	85.0038	1899-12-31
SGN-U212648	cn20651	1087/1268	85.7256	1899-12-31
SGN-U212654	cn3283	645/812	79.4335	7e-75
SGN-U212655	cn3283	663/815	81.3497	1e-112
SGN-U212678	cn19920	207/230	90	6e-73
SGN-U212680	cn11941	197/222	88.7387	5e-63
SGN-U212681	cn21154	172/212	81.1321	3e-21
SGN-U212697	cn20647	492/590	83.3898	1e-108
SGN-U212702	cn1061	821/1013	81.0464	1e-136
SGN-U212714	cn22058	776/941	82.4655	1e-158
SGN-U212722	cn20120	577/686	84.1108	1e-135
SGN-U212727	cn19841	376/449	83.7416	1e-83
SGN-U212737	cn4319	432/534	80.8989	1e-65
SGN-U212743	cn20568	501/620	80.8065	3e-76
SGN-U212746	cn19769	213/248	85.8871	5e-55
SGN-U212772	cn260	478/542	88.1919	1e-161
SGN-U212783	cn25174	280/353	79.3201	2e-26
SGN-U212784	cn25174	199/242	82.2314	1e-31
SGN-U212786	cn309	676/865	78.1503	2e-55
SGN-U212787	cn27	78/89	87.6404	7e-17
SGN-U212795	cn1462	138/170	81.1765	3e-15
SGN-U212804	CN445336	36/39	92.3077	3e-06
SGN-U212815	cn25580	233/277	84.1155	1e-50
SGN-U212824	cn1498	981/1176	83.4184	1899-12-31
SGN-U212825	cn1977	1002/1208	82.947	1899-12-31
SGN-U212827	cn24983	41/46	89.1304	9e-06
SGN-U212840	cn20683	289/317	91.1672	1e-113
SGN-U212885	cn20931	517/636	81.2893	1e-85
SGN-U212896	cn11349	574/670	85.6716	1e-162
SGN-U212913	cn1483	189/232	81.4655	7e-26
SGN-U212934	cn9602	372/412	90.2913	1e-141
SGN-U212935	cn9603	352/403	87.3449	1e-109
SGN-U212937	cn20139	549/666	82.4324	1e-108
SGN-U212938	cn20139	557/680	81.9118	1e-102
SGN-U212948	cn19933	100/118	84.7458	2e-17
SGN-U212955	cn14011	651/812	80.1724	4e-91
SGN-U212967	cn17088	286/335	85.3731	2e-73
SGN-U213003	cn10487	322/389	82.7763	1e-62
SGN-U213004	cn10489	409/493	82.9615	5e-84
SGN-U213018	cn14328	252/317	79.4953	3e-24
SGN-U213027	cn19943	392/498	78.7149	2e-34
SGN-U213039	cn20577	504/627	80.3828	6e-71
SGN-U213040	cn926	995/1176	84.6088	1899-12-31
SGN-U213041	CN880326	301/353	85.2691	6e-77
SGN-U213044	cn18657	260/315	82.5397	4e-47
SGN-U213045	cn1190	348/405	85.9259	3e-96
SGN-U213052	cn19908	479/598	80.1003	7e-63
SGN-U213056	cn1210	611/743	82.2342	1e-118
SGN-U213063	cn1569	680/780	87.1795	1899-12-31
SGN-U213072	cn5470	191/227	84.141	7e-40
SGN-U213087	cn2108	391/480	81.4583	3e-59
SGN-U213100	cn20563	114/134	85.0746	8e-23
SGN-U213103	cn20563	103/118	87.2881	6e-25
SGN-U213107	cn15968	406/499	81.3627	4e-66
SGN-U213108	cn15971	419/515	81.3592	2e-68
SGN-U213116	cn17790	356/444	80.1802	2e-40
SGN-U213126	cn2194	713/849	83.9812	1e-172
SGN-U213131	cn8285	913/1100	83	1899-12-31
SGN-U213146	cn20293	212/253	83.7945	1e-38
SGN-U213149	cn28402	360/443	81.2641	7e-61
SGN-U213156	cn1081	480/574	83.6237	1e-104
SGN-U213169	cn2898	361/407	88.6978	1e-123
SGN-U213171	cn15502	356/445	80	1e-38
SGN-U213174	cn7592	377/453	83.223	2e-79
SGN-U213178	cn20397	1526/1856	82.2198	1899-12-31
SGN-U213207	cn20500	384/440	87.2727	1e-119
SGN-U213213	cn14797	87/106	82.0755	4e-08
SGN-U213214	cn655	41/46	89.1304	4e-06
SGN-U213225	cn19180	191/231	82.684	1e-32
SGN-U213228	cn403	596/733	81.3097	1e-100
SGN-U213231	DT001993	515/632	81.4873	7e-88
SGN-U213232	CO067233	60/71	84.507	2e-06
SGN-U213235	cn4030	343/414	82.8502	4e-68
SGN-U213245	CO052409	118/140	84.2857	3e-21
SGN-U213250	cn19695	367/443	82.8442	2e-73
SGN-U213265	cn245	138/168	82.1429	3e-19
SGN-U213269	cn882	146/165	88.4848	9e-44
SGN-U213287	cn19600	181/216	83.7963	9e-36
SGN-U213289	cn23682	301/376	80.0532	9e-36
SGN-U213290	cn23682	286/350	81.7143	3e-46
SGN-U213294	cn3499	408/513	79.5322	6e-46
SGN-U213298	cn11820	351/416	84.375	1e-83
SGN-U213317	cn791	285/335	85.0746	2e-66
SGN-U213318	cn791	295/358	82.4022	8e-54
SGN-U213329	cn4111	303/365	83.0137	3e-60
SGN-U213332	cn19737	263/322	81.677	2e-41
SGN-U213381	cn1485	205/246	83.3333	1e-39
SGN-U213390	cn20030	56/60	93.3333	4e-17
SGN-U213406	cn1905	120/146	82.1918	3e-15
SGN-U213418	cn6833	801/977	81.9857	1e-153
SGN-U213441	cn7084	50/56	89.2857	3e-09
SGN-U213444	cn27677	51/56	91.0714	1e-11
SGN-U213451	cn7221	50/58	86.2069	5e-06
SGN-U213456	cn8503	57/58	98.2759	2e-22
SGN-U213466	cn866	863/1091	79.1017	6e-97
SGN-U213480	cn290	57/65	87.6923	2e-10
SGN-U213499	cn24652	526/669	78.6248	3e-48
SGN-U213523	U73815	1021/1079	94.6247	1899-12-31
SGN-U213542	cn16982	136/161	84.472	1e-26
SGN-U213548	cn20018	131/151	86.755	5e-33
SGN-U213549	cn9085	51/59	86.4407	2e-06
SGN-U213556	cn19563	305/364	83.7912	6e-67
SGN-U213571	cn27567	385/470	81.9149	5e-68
SGN-U213581	cn20121	167/207	80.6763	2e-18
SGN-U213584	cn713	386/464	83.1897	3e-81
SGN-U213593	cn1498	981/1174	83.5605	1899-12-31
SGN-U213608	cn23465	163/185	88.1081	3e-48
SGN-U213624	cn2085	295/353	83.5694	3e-62
SGN-U213645	cn18070	191/223	85.6502	2e-47
SGN-U213653	cn17829	674/821	82.095	1e-129
SGN-U213659	cn27467	118/138	85.5072	7e-25
SGN-U213694	cn3120	76/89	85.3933	2e-12
SGN-U213709	cn11898	249/301	82.7243	1e-49
SGN-U213723	cn1562	810/993	81.571	1e-145
SGN-U213729	cn16872	72/83	86.747	2e-13
SGN-U213784	cn28003	97/113	85.8407	2e-19
SGN-U213807	cn20312	622/744	83.6022	1e-142
SGN-U213813	cn19720	498/595	83.6975	1e-114
SGN-U213840	cn26889	44/46	95.6522	6e-13
SGN-U213861	cn19642	151/185	81.6216	2e-19
SGN-U213896	cn27980	85/96	88.5417	3e-21
SGN-U213929	cn8946	711/852	83.4507	1e-159
SGN-U213935	cn1355	86/105	81.9048	7e-08
SGN-U213948	cn21519	491/603	81.4262	2e-80
SGN-U214004	cn23009	159/192	82.8125	7e-26
SGN-U214006	cn5210	222/273	81.3187	3e-31
SGN-U214011	cn11671	79/91	86.8132	9e-16
SGN-U214021	cn27162	99/123	80.4878	2e-06
SGN-U214034	cn10819	151/180	83.8889	1e-28
SGN-U214064	cn5069	696/846	82.2695	1e-137
SGN-U214081	cn19563	300/357	84.0336	2e-67
SGN-U214085	cn22123	356/437	81.4645	2e-57
SGN-U214095	cn25344	517/618	83.657	1e-118
SGN-U214107	cn488	100/122	81.9672	2e-10
SGN-U214118	cn14036	762/913	83.4611	1e-174
SGN-U214119	cn15929	195/233	83.691	2e-38
SGN-U214121	cn15929	126/153	82.3529	4e-17
SGN-U214124	cn29491	527/626	84.1853	1e-125
SGN-U214146	cn3672	129/158	81.6456	2e-15
SGN-U214147	cn3672	129/158	81.6456	4e-15
SGN-U214161	cn23476	174/213	81.6901	2e-24
SGN-U214166	cn15313	36/38	94.7368	5e-08
SGN-U214171	cn15877	575/727	79.0922	7e-59
SGN-U214174	cn3574	211/257	82.1012	1e-33
SGN-U214209	cn16614	590/716	82.4022	1e-116
SGN-U214237	cn349	733/880	83.2955	1e-164
SGN-U214254	cn10091	228/273	83.5165	1e-45
SGN-U214260	cn4225	136/172	79.0698	3e-07
SGN-U214272	cn4863	89/101	88.1188	6e-22
SGN-U214286	cn19677	75/78	96.1538	2e-30
SGN-U214341	cn28976	191/238	80.2521	5e-20
SGN-U214348	cn19575	256/307	83.3876	9e-52
SGN-U214351	CN918056	267/317	84.2271	2e-60
SGN-U214388	cn5350	582/713	81.6269	1e-103
SGN-U214431	cn4297	329/406	81.0345	1e-48
SGN-U214432	cn4294	329/407	80.8354	5e-47
SGN-U214486	cn20282	72/83	86.747	2e-13
SGN-U214488	cn24915	539/680	79.2647	1e-59
SGN-U214490	cn28529	96/117	82.0513	3e-10
SGN-U214510	cn1924	87/102	85.2941	1e-15
SGN-U214512	cn21213	330/404	81.6832	2e-54
SGN-U214537	cn20039	221/257	85.9922	4e-58
SGN-U214545	cn13013	690/830	83.1325	1e-151
SGN-U214609	cn1729	139/168	82.7381	2e-21
SGN-U214610	CO052409	105/129	81.3953	5e-10
SGN-U214635	cn19700	247/312	79.1667	4e-21
SGN-U214683	cn3671	634/746	84.9866	1e-168
SGN-U214687	cn4959	651/782	83.2481	1e-144
SGN-U214714	cn25680	87/100	87	9e-19
SGN-U214719	cn16015	162/194	83.5052	1e-29
SGN-U214787	cn6710	447/532	84.0226	1e-105
SGN-U214793	cn2190	725/911	79.5829	6e-90
SGN-U214815	cn28691	58/65	89.2308	2e-12
SGN-U214825	cn21823	768/928	82.7586	1e-162
SGN-U214839	cn2674	527/644	81.8323	4e-95
SGN-U214840	cn27022	172/209	82.2967	2e-26
SGN-U214843	cn2741	280/337	83.0861	5e-55
SGN-U214876	cn15943	473/571	82.8371	6e-97
SGN-U214904	cn19417	257/305	84.2623	1e-57
SGN-U214907	cn9045	229/275	83.2727	1e-40
SGN-U214919	cn309	575/717	80.1953	3e-79
SGN-U214928	cn3059	510/613	83.1974	1e-110
SGN-U214941	cn16437	277/341	81.2317	8e-41
SGN-U214945	cn15192	89/106	83.9623	7e-13
SGN-U214958	cn15702	160/198	80.8081	3e-13
SGN-U214962	cn20071	87/101	86.1386	6e-17
SGN-U214964	cn26984	247/305	80.9836	1e-33
SGN-U214990	cn11078	69/82	84.1463	4e-08
SGN-U215002	cn17686	85/98	86.7347	7e-18
SGN-U215034	cn17264	565/700	80.7143	3e-83
SGN-U215046	CN864527	109/134	81.3433	2e-10
SGN-U215050	cn15107	321/388	82.732	4e-62
SGN-U215085	cn20389	842/1041	80.8838	1e-136
SGN-U215092	cn21707	384/448	85.7143	1e-105
SGN-U215117	cn1637	40/44	90.9091	6e-07
SGN-U215149	cn14342	237/285	83.1579	4e-46
SGN-U215186	cn19550	282/350	80.5714	1e-36
SGN-U215191	cn1920	569/697	81.6356	1e-99
SGN-U215203	cn1304	105/126	83.3333	3e-15
SGN-U215229	cn11953	736/899	81.8687	1e-137
SGN-U215324	cn6601	400/506	79.0514	6e-39
SGN-U215348	cn14055	140/168	83.3333	7e-24
SGN-U215359	cn6920	50/55	90.9091	4e-11
SGN-U215384	cn23677	46/51	90.1961	6e-09
SGN-U215467	cn5339	202/238	84.8739	1e-46
SGN-U215572	cn26045	735/896	82.0312	1e-140
SGN-U215575	cn21433	595/733	81.1733	3e-98
SGN-U215579	cn22234	31/32	96.875	5e-07
SGN-U215599	cn19633	755/916	82.4236	1e-148
SGN-U215621	cn23846	150/179	83.7989	6e-28
SGN-U215637	cn7833	296/356	83.1461	2e-59
SGN-U215646	cn952	530/645	82.1705	7e-96
SGN-U215673	cn7981	154/175	88	2e-44
SGN-U215688	cn25810	149/181	82.3204	7e-22
SGN-U215714	cn26961	260/313	83.0671	8e-51
SGN-U215716	cn19104	151/185	81.6216	2e-19
SGN-U215717	cn4806	280/331	84.5921	6e-66
SGN-U215729	cn2586	93/113	82.3009	5e-10
SGN-U215732	cn1905	60/71	84.507	1e-06
SGN-U215739	cn27896	76/89	85.3933	2e-12
SGN-U215749	cn11879	120/141	85.1064	4e-24
SGN-U215752	cn14321	77/84	91.6667	9e-24
SGN-U215754	cn20259	701/893	78.4994	6e-65
SGN-U215784	cn26309	140/170	82.3529	4e-20
SGN-U215805	CN888401	44/47	93.617	4e-11
SGN-U215813	cn1515	38/41	92.6829	6e-08
SGN-U215848	cn4227	306/384	79.6875	1e-33
SGN-U215860	CV880608	180/218	82.5688	1e-29
SGN-U215877	cn24721	561/696	80.6034	3e-83
SGN-U215888	cn21977	198/251	78.8845	1e-13
SGN-U215918	cn14586	119/143	83.2168	1e-18
SGN-U215963	cn3863	525/645	81.3953	7e-89
SGN-U215965	cn22384	589/725	81.2414	3e-98
SGN-U215971	cn1890	285/355	80.2817	4e-35
SGN-U215975	cn27134	57/63	90.4762	1e-13
SGN-U215997	cn25655	331/413	80.1453	6e-41
SGN-U216003	cn17615	405/485	83.5052	1e-88
SGN-U216018	cn24975	63/73	86.3014	6e-10
SGN-U216063	cn29220	316/387	81.6537	1e-51
SGN-U216090	cn25901	40/44	90.9091	7e-07
SGN-U216183	cn27665	811/995	81.5075	1e-145
SGN-U216220	cn16162	651/806	80.7692	1e-101
SGN-U216241	cn13257	119/134	88.806	4e-34
SGN-U216245	cn19582	40/44	90.9091	4e-07
SGN-U216297	cn29602	53/60	88.3333	2e-09
SGN-U216299	cn3595	353/428	82.4766	2e-66
SGN-U216312	cn13233	199/241	82.5726	4e-34
SGN-U216363	cn13450	146/179	81.5642	2e-18
SGN-U216375	cn19820	310/378	82.0106	2e-53
SGN-U216377	cn23615	32/34	94.1176	8e-06
SGN-U216391	cn16213	36/38	94.7368	2e-08
SGN-U216404	cn1303	186/229	81.2227	3e-24
SGN-U216424	cn6627	302/368	82.0652	4e-52
SGN-U216446	cn13259	116/135	85.9259	2e-25
SGN-U216464	cn2919	887/1065	83.2864	1899-12-31
SGN-U216477	cn2922	573/697	82.2095	1e-110
SGN-U216502	cn7994	115/140	82.1429	6e-14
SGN-U216505	cn290	77/90	85.5556	2e-13
SGN-U216537	CN994608	202/236	85.5932	2e-50
SGN-U216575	CN578957	73/88	82.9545	7e-07
SGN-U216579	cn4125	832/1001	83.1169	1899-12-31
SGN-U216671	CX024668	185/230	80.4348	2e-16
SGN-U216713	cn26067	385/474	81.2236	8e-56
SGN-U216719	cn16928	67/77	87.013	3e-12
SGN-U216724	cn5530	67/78	85.8974	1e-10
SGN-U216747	cn2129	1030/1272	80.9748	1e-167
SGN-U216781	cn25728	194/237	81.8565	9e-27
SGN-U216828	cn18236	65/74	87.8378	4e-13
SGN-U216829	cn24537	362/425	85.1765	3e-93
SGN-U216837	cn7570	335/425	78.8235	1e-28
SGN-U216851	cn22296	120/149	80.5369	6e-10
SGN-U216855	CO416983	231/267	86.5169	6e-64
SGN-U216877	cn11866	641/772	83.0311	1e-138
SGN-U216896	U73815	191/239	79.9163	3e-18
SGN-U216902	cn22307	160/197	81.2183	1e-19
SGN-U216934	cn5159	214/265	80.7547	1e-26
SGN-U216953	cn3616	186/223	83.4081	4e-35
SGN-U216970	cn534	90/107	84.1121	8e-14
SGN-U216986	cn6421	292/362	80.663	3e-39
SGN-U216991	cn9757	454/564	80.4965	4e-64
SGN-U217082	cn19376	108/125	86.4	2e-24
SGN-U217091	cn11229	282/349	80.8023	9e-34
SGN-U217098	cn1089	207/251	82.4701	2e-35
SGN-U217119	cn18430	370/450	82.2222	9e-64
SGN-U217124	cn25967	35/38	92.1053	8e-06
SGN-U217156	cn28710	82/94	87.234	1e-17
SGN-U217237	cn23458	575/705	81.5603	1e-100
SGN-U217306	cn18582	136/160	85	2e-28
SGN-U217313	CN931143	50/55	90.9091	4e-11
SGN-U217353	cn26958	186/218	85.3211	7e-44
SGN-U217453	cn15056	53/61	86.8852	1e-07
SGN-U217550	cn6387	66/75	88	1e-13
SGN-U217603	cn1436	429/527	81.4042	4e-71
SGN-U217650	cn1972	272/326	83.4356	2e-56
SGN-U217705	cn9265	50/56	89.2857	4e-09
SGN-U217714	cn3574	245/308	79.5455	8e-24
SGN-U217742	cn24340	75/83	90.3614	1e-20
SGN-U217771	cn9266	145/171	84.7953	5e-26
SGN-U217872	cn24879	351/427	82.2014	1e-63
SGN-U217891	cn12150	580/654	88.685	1899-12-31
SGN-U217904	cn25879	64/71	90.1408	5e-16
SGN-U217937	cn27166	171/209	81.8182	2e-24
SGN-U217975	cn25519	73/86	84.8837	6e-11
SGN-U217991	CN495178	53/59	89.8305	3e-11
SGN-U218012	cn7799	105/125	84	1e-17
SGN-U218034	cn27231	692/820	84.3902	1e-173
SGN-U218066	cn23604	179/220	81.3636	1e-23
SGN-U218068	cn14690	316/398	79.397	4e-32
SGN-U218093	cn1548	520/641	81.1232	6e-84
SGN-U218112	cn28639	489/613	79.7716	2e-55
SGN-U218168	cn18206	151/188	80.3191	2e-14
SGN-U218173	CN489156	77/89	86.5169	3e-12
SGN-U218215	cn2545	293/358	81.8436	8e-49
SGN-U218252	cn6743	265/325	81.5385	7e-41
SGN-U218302	cn5404	54/62	87.0968	4e-08
SGN-U218320	cn21141	234/284	82.3944	2e-40
SGN-U218339	cn22891	774/949	81.5595	1e-139
SGN-U218369	cn8862	46/51	90.1961	5e-09
SGN-U218393	cn26816	41/44	93.1818	3e-09
SGN-U218413	cn4711	192/241	79.668	2e-17
SGN-U218415	cn14550	366/444	82.4324	5e-69
SGN-U218431	cn14654	106/123	86.1789	2e-23
SGN-U218438	cn11417	156/187	83.4225	7e-28
SGN-U218523	cn22776	77/91	84.6154	4e-11
SGN-U218653	cn1540	155/193	80.3109	1e-14
SGN-U218704	cn4316	84/102	82.3529	2e-08
SGN-U218763	cn19808	127/148	85.8108	2e-28
SGN-U218870	DT001143	71/84	84.5238	2e-09
SGN-U218884	CN496526	148/182	81.3187	8e-18
SGN-U218904	cn20162	569/658	86.4742	1e-170
SGN-U218905	cn20591	559/658	84.9544	1e-147
SGN-U218921	cn20591	556/670	82.9851	1e-118
SGN-U218928	cn16115	144/173	83.237	2e-24
SGN-U219020	CN495178	172/204	84.3137	1e-35
SGN-U219086	cn22670	112/136	82.3529	1e-14
SGN-U219106	cn23704	215/275	78.1818	4e-11
SGN-U219120	cn1027	41/46	89.1304	4e-06
SGN-U219139	cn22865	74/88	84.0909	2e-09
SGN-U219240	cn27475	108/132	81.8182	1e-11
SGN-U219296	CX022916	83/101	82.1782	7e-08
SGN-U219348	cn4127	169/210	80.4762	7e-18
SGN-U219383	cn17310	191/236	80.9322	8e-24
SGN-U219473	CN581070	103/122	84.4262	1e-17
SGN-U219504	cn10073	167/209	79.9043	2e-15
SGN-U219594	cn26451	181/218	83.0275	3e-32
SGN-U219598	cn22332	72/83	86.747	2e-13
SGN-U219631	cn8794	62/72	86.1111	2e-09
SGN-U219645	cn21904	409/506	80.83	1e-60
SGN-U219709	cn14531	35/37	94.5946	1e-07
SGN-U219760	cn4649	90/107	84.1121	2e-13
SGN-U219773	CN860830	263/326	80.6748	2e-34
SGN-U219882	cn9514	242/284	85.2113	2e-59
SGN-U219959	CN495764	70/77	90.9091	1e-19
SGN-U220009	cn16437	149/182	81.8681	3e-20
SGN-U220064	cn9651	256/323	79.257	3e-23
SGN-U220084	cn27780	109/129	84.4961	2e-19
SGN-U220125	cn29616	331/411	80.5353	1e-44
SGN-U220138	cn13544	96/116	82.7586	1e-11
SGN-U220176	cn27264	45/49	91.8367	5e-10
SGN-U220375	cn19214	430/520	82.6923	8e-86
SGN-U220391	cn19860	108/132	81.8182	8e-12
SGN-U220739	cn6289	95/108	87.963	1e-23
SGN-U220946	cn18390	108/128	84.375	5e-19
SGN-U221086	cn15246	142/170	83.5294	3e-25
SGN-U221120	cn28987	58/65	89.2308	2e-12
SGN-U221225	cn23888	47/53	88.6792	8e-08
SGN-U221325	cn11352	195/230	84.7826	4e-44
SGN-U221479	cn7275	382/449	85.078	3e-98
SGN-U221509	cn11562	164/194	84.5361	1e-34
SGN-U221570	cn13256	180/224	80.3571	4e-19
SGN-U221825	CN941708	40/43	93.0233	5e-09
SGN-U221838	CN579146	199/254	78.3465	8e-11
SGN-U221920	cn23135	514/640	80.3125	2e-67
SGN-U222151	cn16094	98/115	85.2174	4e-19
SGN-U222369	cn16340	342/418	81.8182	1e-58
SGN-U222400	cn13557	314/380	82.6316	1e-59
SGN-U222484	cn24128	86/105	81.9048	7e-08
SGN-U222495	DR999001	59/69	85.5072	7e-08
SGN-U222555	cn27948	259/321	80.6854	4e-34
SGN-U222752	CO755004	32/33	96.9697	9e-08
SGN-U222822	CN495316	221/274	80.6569	2e-27
SGN-U222908	cn7407	346/432	80.0926	2e-40
SGN-U222926	CN924998	56/65	86.1538	1e-07
SGN-U222992	cn9479	343/410	83.6585	5e-75
SGN-U223159	cn827	76/83	91.5663	4e-23
SGN-U223164	CN996865	304/362	83.9779	5e-68
SGN-U223217	CN933374	42/46	91.3043	2e-08
SGN-U223789	cn4230	59/65	90.7692	6e-15
SGN-U223866	cn1339	112/125	89.6	4e-34
SGN-U223942	cn19341	63/74	85.1351	2e-08
SGN-U224033	cn29541	61/70	87.1429	8e-11
SGN-U224039	cn15761	346/403	85.8561	6e-95
SGN-U224077	DR991806	55/61	90.1639	1e-12
SGN-U224209	cn29312	487/590	82.5424	2e-95
SGN-U224618	cn7264	68/81	83.9506	6e-08
SGN-U224893	DR993612	125/151	82.7815	2e-18
SGN-U225319	cn28491	283/355	79.7183	2e-30
SGN-U225444	cn29434	106/130	81.5385	9e-11
SGN-U225500	cn2273	306/363	84.2975	2e-68
SGN-U225501	cn20968	107/122	87.7049	1e-27
SGN-U225512	cn709	672/840	80	4e-90
SGN-U225514	cn719	797/982	81.1609	1e-130
SGN-U225539	cn18329	950/1165	81.5451	1e-172
SGN-U225545	cn9155	170/210	80.9524	3e-20
SGN-U226442	CV793971	37/39	94.8718	5e-09
SGN-U226529	cn3641	92/112	82.1429	1e-09
SGN-U227033	cn23703	64/73	87.6712	1e-12
SGN-U227174	cn7061	136/164	82.9268	1e-21
SGN-U227254	cn12671	315/378	83.3333	6e-70
SGN-U227474	cn25658	112/135	82.963	2e-16
SGN-U227528	cn8922	229/285	80.3509	6e-27
SGN-U227780	cn1724	213/250	85.2	2e-51
SGN-U228853	cn24978	268/328	81.7073	4e-43
SGN-U229834	cn26892	157/195	80.5128	2e-16
SGN-U230206	AU223612	107/134	79.8507	4e-06
SGN-U230694	cn16857	52/59	88.1356	4e-09
SGN-U231524	cn15636	36/38	94.7368	1e-08
SGN-U232167	cn671	273/328	83.2317	3e-55
SGN-U234362	cn18251	34/37	91.8919	6e-06
SGN-U238398	cn18527	166/194	85.567	7e-40
