# Supplementary material for: Use of homologous and heterologous gene expression profiling tools to characterize transcription dynamics during apple fruit maturation and ripening
Source: BMC Plant Biol. 2010 Oct 25;10:229. doi: 10.1186/1471-2229-10-229 (PMC3095317; doi:10.1186/1471-2229-10-229)
Supplement: Additional file 6 — GO annotations for DE genes identified with the HET (a) and HOM (b) arrays. Tables include GO annotations, the number of unigenes identified, and the relative percentage of unigenes identified. [file 1471-2229-10-229-S6.XLS]

## Sheet: Foglio1
A						B
	Gene Ontology Annotation_Tomato array			Unigene N.	% on the total		Gene Ontology Annotation_Apple array			Unigene N.	% on the total
	Amino acid metabolism			22	3.37942		Amino acid metabolism			3	2.15827
	Ascorbate metabolism			1	0.15361		Carbohydrate metabolism			6	4.31655
	Carbohydrate metabolism			10	1.5361		Cell wall metabolism			6	4.31655
	Cell cycle			3	0.460829		Cell wall structure			7	5.03597
	Cell structure, chromosome strcture			19	2.91859		Energy pathways			9	6.47482
	Cell wall, fruit softening			27	4.14747		Hormone response			6	4.31655
	Defense response			22	3.37942		Lipid metabolism, fatty acid metabolism			1	0.719424
	Energy pathways			17	2.61137		Nuclic acid metabolism, DNA metabolism			3	2.15827
	GTP binding protein, G protein			8	1.22888		Other			35	25.1799
	Hormone response			43	6.60522		Photosynthesis, Calvin cycle, carbon fixation			3	2.15827
	Light response			6	0.921659		Protein biosynthesis, amino acid activation			10	7.19424
	Lipid metabolism, fatty acid metabolism			24	3.68664		Protein degradation			5	3.59712
	Nuclic acid metabolism, DNA metabolism			42	6.45161		Ripening related			2	1.43885
	Photosynthesis, Calvin cycle, carbon fixation			36	5.52995		Secondary metabolism			8	5.7554
	Protein biosynthesis, amino acid activation			64	9.83103		Signal transduction			1	0.719424
	Protein degradation			38	5.83717		Stress response			5	3.59712
	Ripening related			2	0.30722		Transcription factor			2	1.43885
	Secondary metabolism			19	2.91859		Transport			5	3.59712
	Senescence			2	0.30722		Unknown			22	15.8273
	Signal transduction			84	12.9032
	Stress response			25	3.84025
	Transcription factor			75	11.5207
	Transport			61	9.3702
	Vitamin biosynthesis			1	0.15361
